# Supplementary material for: Prediction of protein subplastid localization and origin with PlastoGram
Source: Sci Rep. 2023 May 24;13:8365. doi: 10.1038/s41598-023-35296-0 (PMC10209082; doi:10.1038/s41598-023-35296-0)
Supplement: Supplementary file 2 — Supplementary Information. [file 41598_2023_35296_MOESM2_ESM.xlsx]

## Sheet: Arkusz1
Entry	Initial_dataset	Final_dataset	Reference
P0C0L1	N_S	-	10.1016/j.jplph.2014.09.020
O04846	N_S	-	10.1104/pp.108.118661
Q9FYE3	N_S	-	10.1104/pp.108.118661
F4HUC4	N_S	-
Q9SUB4	N_S	-
Q8L817	N_S	-
Q9FM99	N_S	-	10.1016/j.molp.2016.09.001
Q9STS7	N_TL	-
Q9FNB0	N_S	-	10.1105/tpc.110.073874
B8ANF1	N_S	-	10.1105/tpc.110.073874
Q10M50	N_S	-	10.1105/tpc.110.073874
Q9SW18	N_TM	-	10.1046/j.0014-2956.2001.02643.x
P42379	P_S	-
P42380	P_S	-
Q9LD37	N_TM	-	10.1093/aobpla/plt012
Q9FN50	N_TM	-	10.1105/tpc.113.111096
G5DBJ0	N_TM	-	10.1105/tpc.113.111096
Q9M591	N_IM	-	10.1073/pnas.2136793100
Q9LD46	N_TM	-
O04073	N_TL	-
P00109	N_TL	-
P11448	N_TL	-
P00110	N_TL	-
Q09099	N_TL	-
P83391	N_TL	-
P00107	N_TL	-
P00119	N_TL	-
P22343	N_TL	-
P00108	N_TL	-
P00111	P_TL	-
P57736	N_TL	-
Q41651	N_S	-
Q9FV53	N_S	-	10.3390/ijms13045112
B6RGY0	N_S	-	10.3390/ijms13045112
Q9FUZ0	N_S	-	10.3390/ijms13045112
Q9FUZ2	N_S	-
Q5VNN5	N_S	-
Q06J54	P_S	-
Q8VZ74	N_S	-
B9FI63	N_S	-
Q9M1X2	N_S	-
Q84RK2	N_S	-
Q940U6	N_TM	-	10.1016/j.febslet.2011.12.029
Q9FY99	N_S	-
Q8L743	N_S	-
Q9LI77	N_S	-	10.1073/pnas.0712299105
B6U151	N_S	-	10.1073/pnas.0712299105
Q25A68	N_S	-	10.1073/pnas.0712299105
Q7X8Z8	N_S	-	10.1073/pnas.0712299105
C5Y8Z8	N_S	-	10.1073/pnas.0712299105
E0CTY1	N_S	-	10.1073/pnas.0712299105
O23647	N_S	-
Q9LZS3	N_S	-
D2WL32	N_S	-
F4I907	N_S	-	10.1093/jxb/ern123
O24296	N_S	-
B7FA90	N_TM	-
Q0D576	N_TM	-
P11890	N_S	-
O64390	N_OM	-
Q9SEK2	N_OM	-
Q2KNB5	N_OM	-	10.1007/s00425-006-0251-y
Q9SQ76	N_OM	-
Q6Q8A5	N_S	-
Q5W676	N_OM	-	10.1104/pp.108.131227
Q8LQ68	N_OM	-	10.1104/pp.108.131227
Q2KNB7	N_OM	-
Q8S0J7	N_IM; N_TM	-
Q8LE59	N_TM	-	10.1111/j.1469-8137.2009.02766.x
O81014	N_S	-
Q8S2G0	N_S	-
Q9CAK8	N_S	-
Q9M4W3	N_S	-
F4K0E8	N_S	-
Q6K8J4	N_S	-
Q9ZUU1	N_S	-
Q9FIJ7	N_S	-
Q9C9P4	N_S	-
Q9SVV6	N_TM	-
Q8W593	N_S	-
Q9M9L7	N_S-p-TM	-
O80397	N_S	-
Q9FL44	N_TM	N_TM	10.1080/15592324.2015.1076602
O04308	N_S	-
P54150	N_S	-
B6TGN4	N_S	N_S	10.1534/g3.119.400265
O24592	N_S	N_S	10.1046/j.1365-313X.2003.01786.x
O24023	N_S	-
Q9C6Z1	N_TM	-
O49203	N_TL	-	10.3389/fpls.2013.00434
P81766	N_TL	-	10.3389/fpls.2013.00434
Q8LAH8	N_TL	-	10.1007/s00210-014-1009-x
Q8RXA8	N_TL	-	10.1007/s00210-014-1009-x
Q8L7L0	N_IM	-	10.1111/j.1365-313X.2012.04976.x
Q9C8P0	N_S	-
Q94AM1	N_S	-
Q9AW48	N_TM	-
O23215	N_OM	-	10.1093/jxb/eru140
Q6UBI3	N_TL	-	10.1089/ars.2010.3657
P0C1D4	N_TM	-
P23815	N_TL-p	-
P23816	N_TL-p	-
P23817	N_TL-p	-
P30943	N_TL-p	-
Q00433	N_TL-p	-
P34784	N_S-p-TM	-
P83592	N_S-p-TM	-
Q9M3B6	N_S	-
P00294	N_TL-p	-	10.1093/jxb/err444
P00292	N_TL-p	-	10.1093/jxb/err444
P00293	N_TL-p	-	10.1093/jxb/err444
P20422	N_TL-p	-	10.1093/jxb/err444
Q7SIB8	N_TL-p	-	10.1093/jxb/err444
P84338	N_TL-p	-	10.1093/jxb/err444
P00290	N_TL-p	-	10.1093/jxb/err444
P00295	N_TL-p	-	10.1093/jxb/err444
P17341	N_TL-p	-	10.1093/jxb/err444
P00287	N_TL-p	-	10.1093/jxb/err444
P00298	N_TL-p	-	10.1093/jxb/err444
P00291	N_TL-p	-	10.1093/jxb/err444
P00300	N_TL-p	-	10.1093/jxb/err444
P00297	N_TL-p	-	10.1093/jxb/err444
P00296	N_TL-p	-	10.1093/jxb/err444
P13133	N_TL-p	-	10.1093/jxb/err444
P56274	N_TL-p	-	10.1093/jxb/err444
P07465	N_TL-p	-	10.1093/jxb/err444
P00288	N_TL-p	-	10.1093/jxb/err444
P35476	N_TL-p	-	10.1093/jxb/err444
P35477	N_TL-p	-	10.1093/jxb/err444
F4HXL0	N_S	-	10.1105/tpc.18.00250
Q9ASS6	N_TL-p	-	10.1111/j.1469-8137.2005.01373.x
P21218	N_TM; N_OM	-
Q9ZP19	N_TL	-
Q94IG7	N_S-p-IM	-	10.1074/jbc.M101140200
Q9LJL3	N_S	-
Q8VY06	N_S	-
F4I532	N_S	-	10.1105/tpc.111.085324
Q9LU86	N_TL	-	10.1089/ars.2010.3657
Q75SY5	N_TL	-	10.1089/ars.2010.3657
P0C5D4	N_TL	-	10.1089/ars.2010.3657
P0C5D5	N_TL	-	10.1089/ars.2010.3657
Q6QPJ6	N_TL	-	10.1089/ars.2010.3657
Q5S1S6	N_TL	-	10.1089/ars.2010.3657
Q0P3P8	P_TM	-
Q41806	N_TM	-
B4FZ81	N_S	-	10.1111/nph.13248
Q8GW64	N_S	-
F4JYC8	N_OM	-	10.1038/ncomms1486
Q8GTR4	N_S	-
Q8LDU4	N_S; N_TM	-	10.1073/pnas.98.2.771
Q39199	N_S	-
P82231	N_S	-
Q652K1	N_S	-
O82741	N_TM	-
Q66WT5	N_TM	-
P21276	N_S	-	10.1111/pce.13773
Q8L7N4	N_OM	-	10.1111/tpj.13900
Q94HV7	N_OM	-	10.1111/tpj.13900
Q9SYH3	N_OM	-	10.1111/tpj.13900
E3PZS1	N_S	-
E3PZS3	N_S	-
E3PZS2	N_S	-
E3PZS0	N_S	-
E3PZR9	N_S	-
Q9M158	N_TM	N_TM	10.1111/ppl.12927
Q84W65	N_S	-
Q94K73	N_S	-
Q85B66	P_IM	-
P12221	P_IM	-
Q06GK1	P_IM	-
Q7SIC9	N_TM	-
P82658	N_TL	-	10.1074/jbc.m108575200
O49939	N_TL	-	10.1104/pp.103.031005
Q9M9Z2	N_TM	-	10.1104/pp.110.154864
A4FVP2	N_S	-	10.1104/pp.110.154864
Q84NC8	N_S	-
Q84ND0	N_S	-
Q672F7	N_S	-
Q84NC9	N_S	-
Q5UB07	N_S	-
Q9ZUH4	N_S	-
A2X345	N_TM	-
Q6ETQ7	N_TM	-
O80796	N_IM; N_TM	-	10.1104/pp.18.00145
B2LXS7	N_S	-	10.1371/journal.pone.0067369
Q9MUP8	P_S	-
Q9C595	N_TM	-
Q9SUE0	N_TM	-
Q0JCU7	N_TM	-	10.1093/pcp/pcu167
O04089	N_TM	-	10.3389/fpls.2020.00662
O64738	N_TM	-	10.3389/fpls.2020.00662
Q37145	N_IM	N_IM	10.1104/pp.106.2.731
Q8GX78	N_IM	N_IM	10.1007/s00425-003-1121-5
O23053	N_IM	N_IM	10.1016/j.febslet.2005.12.098
O80885	N_IM	N_IM	10.1016/j.febslet.2005.12.098
Q9FIG9	N_IM	N_IM	10.1105/tpc.013292
Q9LY74	N_IM	N_IM	10.1046/j.1365-313x.2003.01763.x
Q6ZLD3	N_IM	N_IM	10.1046/j.1365-313x.2003.01763.x
Q2QM69	N_IM	N_IM	10.1046/j.1365-313x.2003.01763.x
Q9SUV1	N_IM	N_IM	10.1074/jbc.M412462200
P29518	N_IM	N_IM	10.1074/jbc.M412462200
Q8VY16	N_IM	N_IM	10.1104/pp.17.01272
Q94AL8	N_IM	N_IM	10.3389/fpls.2020.00845
F4I1G5	N_IM	N_IM	10.3389/fpls.2020.00845
Q9LXV3	N_IM	N_IM	10.1093/pcp/pcf109
Q41364	N_IM	N_IM	10.1093/pcp/pcf109
Q8L7Z9	N_IM	N_IM	10.1093/pcp/pcf109
Q9FMF7	N_IM	N_IM	10.1093/pcp/pcf109
Q9FMF8	N_IM	N_IM	10.1093/pcp/pcf109
P46310	N_IM	N_IM	10.1074/mcp.M300030-MCP200
P46312	N_IM	N_IM	10.1074/mcp.M300030-MCP200
Q93V66	N_IM	N_IM	10.1371/journal.pbio.1002053
O22993	N_IM	N_IM	10.1111/tpj.12001
Q9SJU9	N_S-p-IM	N_IM	10.1016/j.cub.2004.04.031
Q9M3H5	N_IM	N_IM	10.1371/journal.pone.0049027
Q9SCK3	N_IM	N_IM	10.1073/pnas.1319648110
Q9FLT9	N_IM	-	10.1073/pnas.1319648110
P23525	N_IM	N_IM	10.1046/j.1365-313x.2003.01763.x
O65272	N_IM	N_IM	10.1016/j.bbamem.2012.04.011
F4J220	N_IM	N_IM	10.1074/jbc.M704385200
Q6NQL6	N_IM	N_IM	10.1074/jbc.M704385200
Q6NLA5	N_IM	N_IM	10.1074/jbc.M704385200
Q8GWA7	N_IM	N_IM	10.1016/j.cub.2008.12.018
Q9LF50	N_IM	N_IM	10.1126/science.1091811
Q7XTQ5	N_IM	N_IM	10.1126/science.1091811
Q9FHX2	N_IM	N_IM	10.1016/j.plaphy.2011.02.003
Q9SM44	N_IM	N_IM	10.1073/pnas.100132197
O81770	N_IM	N_IM	10.1073/pnas.100132197
Q38954	N_IM	N_IM	10.1105/tpc.002220
Q56ZZ7	N_IM	N_IM	10.1105/tpc.12.5.787
Q8W496	N_IM	N_IM	10.3389/fpls.2019.00593
Q9SV68	N_IM	N_IM	10.3389/fpls.2017.00329
Q8H0M1	N_IM	N_IM	10.1074/jbc.M207477200
Q84MB5	N_IM	N_IM	10.1007/s11738-017-2445-2
F4IQV7	N_TM	N_IM	10.1104/pp.110.166546
W0RYD3	N_IM	-	10.1104/pp.113.229591
Q8L4R0	N_IM	N_IM	10.1105/tpc.105.035592
Q9LTR2	N_IM	N_IM	10.1111/j.1365-313X.2011.04536.x
Q8LPR9	N_IM	N_IM	10.1016/j.cub.2004.11.049
O24303	N_IM	N_IM	10.1016/j.cub.2004.11.049
Q8GZ79	N_IM	N_IM	10.1016/j.cub.2004.11.049
O82251	N_IM	N_IM	10.1016/j.cub.2004.11.049
Q9ZQZ9	N_IM	N_IM	10.1016/j.cub.2004.11.049
Q9FM67	N_IM	N_IM	10.1016/j.cub.2004.11.049
F4ISL7	N_IM	N_IM	10.1038/s41586-018-0713-y
Q9ZST8	N_IM	N_IM	10.1016/j.cub.2004.11.049
Q9SHU7	N_IM	N_IM	10.1016/j.cub.2004.11.049
Q9FMD5	N_IM	N_IM	10.1016/j.cub.2004.11.049
Q8GT66	N_IM	N_IM	10.1016/j.cub.2004.11.049
Q9SK50	N_IM	N_IM	10.1105/tpc.16.00630
O49931	N_IM	N_IM	10.1105/tpc.16.00630
Q8LPR8	N_IM	-	10.1016/j.bbabio.2015.02.011
Q7Y1W1	N_IM	-	10.1016/j.bbabio.2015.02.011
A0A078IS66	N_IM	N_S	10.1074/jbc.M402817200
A0A078ISJ6	N_IM	N_S	10.1074/jbc.M402817200
A2RVM0	N_IM	N_S	10.1074/jbc.M402817200
Q6RVV4	N_IM	N_S	10.1074/jbc.M402817200
Q8H0U5	N_IM	N_S	https://edoc.ub.uni-muenchen.de/11216/1/Benz_Johan_Philipp.pdf
Q10A77	N_IM	N_S	https://edoc.ub.uni-muenchen.de/11216/1/Benz_Johan_Philipp.pdf
Q8SKU2	N_IM	N_S	https://edoc.ub.uni-muenchen.de/11216/1/Benz_Johan_Philipp.pdf
Q9MBA1	N_TM	-	10.1073/pnas.0511066103
Q9ZWM5	N_IM	-	10.1073/pnas.0511066103
Q9XJ38	N_TM	-	10.1073/pnas.0511066103
Q8S7E1	N_TM	-	10.1073/pnas.0511066103
Q03943	N_IM	-	10.1073/pnas.0511066103
Q9LI74	N_OM	N_OM	10.2307/40066223
Q9FI46	N_OM	N_OM	10.1111/j.1365-313X.2004.02057.x
Q9S7D1	N_OM	N_OM	10.1074/jbc.M104652200
Q6DW74	N_OM	N_OM	10.1074/jbc.M104652200
Q6DW76	N_OM	N_OM	10.1074/jbc.M104652200
Q8W1S1	N_OM	N_OM	10.1105/tpc.016675
Q6DW73	N_OM	N_OM	10.1105/tpc.016675
Q6DW75	N_OM	N_OM	10.1105/tpc.016675
K4CF70	N_OM	N_OM	10.1104/pp.125.1.306
Q9SEK3	N_OM	N_OM	10.1074/jbc.M306265200
A0A0G2RKY1	N_OM	-
Q93ZB2	N_OM	N_OM	10.1046/j.1365-313X.2001.01150.x
O82730	N_OM	N_OM	10.1073/pnas.181331498
Q9SI93	N_OM	N_OM	10.1073/pnas.181331498
Q9LVH5	N_OM	N_OM	10.1016/j.jmb.2007.01.047
P19407	N_OM	N_OM	10.1111/j.1672-9072.2007.00543.x
Q41050	N_OM	N_OM	10.1111/j.1672-9072.2007.00543.x
B8AFI8	N_OM	N_OM	10.1111/j.1672-9072.2007.00543.x
Q6K965	N_OM	N_OM	10.1111/j.1672-9072.2007.00543.x
Q9SM57	N_OM	N_OM	10.1111/j.1672-9072.2007.00543.x
B8ANR3	N_OM	N_OM	10.1111/j.1672-9072.2007.00543.x
Q75IQ4	N_OM	N_OM	10.1111/j.1672-9072.2007.00543.x
O49929	N_OM	N_OM	10.1111/j.1672-9072.2007.00543.x
F4JF35	N_OM	N_OM	10.1007/s10265-014-0693-4
O80565	N_OM	N_OM	10.1111/j.1672-9072.2007.00543.x
Q4LDF9	N_OM	N_OM	10.1111/j.1672-9072.2007.00543.x
Q5PP51	N_OM	N_OM	10.1007/s10265-014-0693-4
B7ZWR6	N_OM	N_OM	10.1042/BJ20110448
Q9SVC4	N_OM	N_OM	10.1105/tpc.010232
Q9C5J8	N_OM	N_OM	10.1007/s11103-011-9853-2
A2X208	N_OM	N_OM	10.1007/s11103-011-9853-2
Q6H7M7	N_OM	N_OM	10.1007/s11103-011-9853-2
Q9ZV24	N_OM	N_OM	10.1093/jxb/err375
Q0WMZ5	N_OM	N_OM	10.1093/jxb/err375
O48528	N_OM	N_OM	10.1093/jxb/err375
Q9LZH8	N_OM	N_OM	10.1093/jxb/err375
Q6ID99	N_OM	N_OM	10.3389/fpls.2011.00097
Q9FPG2	N_OM	N_OM	10.3389/fpls.2011.00097
Q1H5C9	N_OM	N_OM	10.3389/fpls.2011.00097
Q8H0Y1	N_OM	N_OM	10.3389/fpls.2011.00097
Q9FK13	N_OM	N_OM	10.1105/tpc.109.067785
Q9XII1	N_OM	N_OM	10.1105/tpc.109.067785
Q9AYU1	N_OM	N_OM	10.1105/tpc.110.074831
Q93Y07	N_OM	N_OM	10.1111/j.1365-313X.2008.03549.x
Q8L6H7	N_OM	N_OM	10.1111/j.1365-313X.2008.03549.x
A9SV59	N_OM	-
A9SY65	N_OM	-
Q9LUS2	N_OM	N_OM	10.1016/j.cub.2004.11.049
A9SY64	N_OM	-
A9SV60	N_OM	-
Q9SLF3	N_OM	N_OM	10.1016/j.cub.2004.11.049
O81283	N_OM	N_OM	10.1016/j.cub.2004.11.049
Q9STE8	N_OM	N_OM	10.1016/j.cub.2004.11.049
Q5IZC8	N_OM	N_OM	10.1016/j.cub.2004.11.049
Q9M903	N_OM	N_OM	10.1111/j.1365-313x.2012.04900.x
Q94EH2	N_OM	N_OM	10.1073/pnas.1319648110
O23680	N_OM	N_OM	10.1016/j.cub.2004.11.049
Q38906	N_OM	N_OM	10.1016/j.cub.2004.11.049
A8HYJ1	N_OM	N_OM	10.1016/j.cub.2004.11.049
Q41009	N_OM	N_OM	10.1016/j.cub.2004.11.049
Q9MUK5	N_OM	N_OM	10.1016/j.cub.2004.11.049
Q84Q83	N_OM	N_OM	10.1016/j.cub.2004.11.049
Q43715	N_OM	N_OM	10.1016/j.cub.2004.11.049
Q6S5G3	N_OM	N_OM	10.1093/mp/ssq071
Q9SAR5	N_OM	-	10.1105/tpc.109.065979
Q29Q26	N_OM	-	10.1105/tpc.109.065979
Q9LD43	N_S-p-IM	N_S	10.1104/pp.122.4.1057
Q41008	N_S-p-IM	N_S	10.1104/pp.122.4.1057
Q9SJU4	N_S	N_S	10.1016/j.gene.2012.04.042
Q944G9	N_S	N_S	10.1016/j.gene.2012.04.042
Q9LIK9	N_S	N_S	10.1104/pp.124.2.715
O23324	N_S	N_S	10.1104/pp.124.2.715
Q9S7D8	N_S	N_S	10.1104/pp.124.2.715
P0C0L0	N_S	N_S	10.1016/j.jplph.2014.09.020
Q7XJ02	N_S	N_S	10.1016/j.jplph.2014.09.020
Q42592	N_S	N_S	10.1016/j.jplph.2014.09.020
Q6F6B5	N_S	N_S	10.1038/sj.embor.7400902
Q9SA96	N_S	N_S	10.1093/jxb/erx024
D3U715	N_S	N_S	10.1093/jxb/erx024
Q9SSE7	N_S	N_S	10.1093/jxb/erx024
D3U716	N_S	N_S	10.1093/jxb/erx024
Q9ZUY3	N_S	N_S	10.1093/jxb/erx024
D3U717	N_S	N_S	10.1093/jxb/erx024
O22241	N_S	N_S	10.1093/jxb/erx024
Q9FNJ8	N_S	N_S	10.1093/jxb/erx024
Q9SGD6	N_S	N_S	10.1093/jxb/erx024
Q9SI61	N_S	N_S	10.1104/pp.104.040956
Q9STG9	N_S	N_S	10.1104/pp.104.040956
Q9T0J5	N_S	N_S	10.1104/pp.104.040956
B4F8Z1	N_S	N_S	10.1111/j.1365-313X.2012.05081.
Q38786	N_S	N_S	10.1007/BF00028858
Q9ZP27	N_S	N_S	10.1007/BF00028858
P27140	N_S	N_S	10.1104/pp.108.118661
Q8W4I6	N_S	N_S	10.1007/s00425-012-1638-6
Q9SN73	N_S	N_S	10.1111/tpj.14617
A0A2K3DZC4	N_S	N_S	10.1111/tpj.14617
Q9XF14	N_S	N_S	10.1111/tpj.14617
Q9FNJ9	N_S	N_S	10.1104/pp.90.2.679
W5EP13	N_S	N_S	10.1104/pp.90.2.679
Q9SL79	N_S	N_S	10.1093/emboj/cdg372
Q84N49	N_S	N_S	10.1093/emboj/cdg372
Q5VMQ5	N_S	N_S	10.1093/emboj/cdg372
Q9LDA9	N_S	N_S	10.1093/emboj/cdg372
Q84N48	N_S	N_S	10.1093/emboj/cdg372
Q657G7	N_S	N_S	10.1093/emboj/cdg372
P40880	N_S	N_S	10.1104/pp.108.1.433
P17067	N_S	N_S	10.1016/0014-5793(94)01391-d
P16016	N_S	N_S	10.1016/0014-5793(94)01391-d
P27141	N_S	N_S	10.1007/s004250050244
Q9C5D0	N_S	N_S	10.1093/nar/gkn654
Q9SGS4	N_S	N_S	10.1007/s11103-009-9471-4
Q8L7C2	N_S	N_S	10.1105/tpc.107.055160
A7XN92	N_S	N_S	10.1261/rna.1223708
O80842	N_S	N_S	10.1016/j.cub.2004.11.049
Q8VZF3	N_S	N_S	10.1104/pp.20.00752
Q10MJ1	N_S	N_S	10.1104/pp.20.00752
O80504	N_S	N_S	10.1074/jbc.M102330200
Q93XE1	N_S	N_S	10.1104/pp.90.1.322
Q9SZR0	N_S	N_S	10.1104/pp.90.1.322
Q9LKN0	N_S	N_S	10.1104/pp.90.1.322
O22553	N_S	N_S	10.1104/pp.90.1.322
O04121	N_S	N_S	10.1104/pp.90.1.322
Q9FI56	N_S	N_S	10.1074/jbc.M309212200
Q9SXJ7	N_S	N_S	10.1074/jbc.M309212200
P42762	N_S	N_S	10.1074/jbc.M309212200
Q9SXJ6	N_S	N_S	10.1074/jbc.M309212200
Q94B60	N_S	N_S	10.1074/jbc.M309212200v
Q9S834	N_S	N_S	10.1074/jbc.M309212200
Q9SAA2	N_S	N_S	10.1074/jbc.M309212200
Q9XJ35	N_S	N_S	10.1074/jbc.M309212200
Q9SX29	N_S	N_S	10.1074/jbc.M309212200
A0A2K3CNL6	N_S	N_S	10.1074/jbc.M309212200
A8JGV8	N_S	N_S	10.1074/jbc.M309212200
D2CSU4	N_S	N_S	10.1111/j.1365-313X.2009.04042.x
Q93WX6	N_S	N_S	10.1007/s00425-004-1388-1
P34791	N_S	N_S	10.1042/BJ20061092
P21240	N_S	N_S	10.1105/tpc.20.00309
Q9LJE4	N_S	N_S	10.1105/tpc.20.00309
Q9C667	N_S	N_S	10.1105/tpc.20.00309
Q42512	N_S	N_S	10.4161/15592324.2014.977722
Q9SIN5	N_S	N_S	10.4161/15592324.2014.977722
A0A1D6IEG9	N_S	N_S	10.3389/fpls.2017.00163
O82258	N_S	N_S	10.1111/j.1365-313X.2010.04240.x
Q9FL87	N_S	N_S	10.1111/j.1365-313X.2010.04240.x
Q9LF10	N_S	N_S	10.1017/s1355838201010445
Q9FYT6	N_S	N_S	10.1017/s1355838201010445
Q6YYA3	N_S	N_S	10.1017/s1355838201010445
Q9M5P4	N_S	N_S	10.1017/s1355838201010445
Q5ZCL8	N_S	N_S	10.1017/s1355838201010445
Q9FKN4	N_S	N_S	10.1017/s1355838201010445
Q9LF14	N_S	N_S	10.1017/s1355838201010445
F4HVG8	N_S	N_S	10.1073/pnas.0803928105
P47999	N_S	N_S	10.4161/psb.23313
P31300	N_S	N_S	PMID: 1381358
O81155	N_S	-
P32260	N_S	N_S	10.1016/0003-9861(92)90531-z
Q9FJ82	N_S	N_S	10.1111/j.1365-313X.2007.03256.x
Q8LE52	N_S	N_S	10.1104/pp.19.01556
Q9FYB5	N_S	N_S	10.1023/a:1010665702621
Q9XFS9	N_S	N_S	10.1007/s11103-006-9051-9
Q8W250	N_S	N_S	10.1007/s11103-006-9051-9
Q38854	N_S	N_S	10.1007/s11103-006-9051-9
O22567	N_S	N_S	10.1007/s11103-006-9051-9
O82230	N_S	N_S	10.1105/tpc.16.00962
K7UTH7	N_S	N_S	10.1016/j.bbabio.2015.02.014
P25851	N_S	N_S	10.3389/fpls.2017.01030
Q07204	N_S	N_S	10.3389/fpls.2017.01030
A2XEX2	N_S	N_S	10.3389/fpls.2017.01030
O64422	N_S	N_S	10.3389/fpls.2017.01030
P46275	N_S	N_S	10.3389/fpls.2017.01030
Q9C8L2	N_S	N_S	10.1038/nature11009
Q84VZ1	N_S	N_S	10.1074/jbc.M111.260885
P25856	N_S	N_S	10.1093/jxb/eri020
Q9LPW0	N_S	N_S	10.1093/jxb/eri020
P25857	N_S	N_S	10.1093/jxb/eri020
Q9SAJ6	N_S	N_S	10.1093/jxb/eri020
Q5E924	N_S	N_S	10.1093/jxb/eri020
Q43727	N_S	N_S	10.1111/j.1365-313X.2011.04535.x
Q93ZW0	N_S	N_S	10.1111/j.1365-313X.2011.04535.x
Q8H103	N_S	N_S	10.1111/nph.17368
A1L4Y1	N_S	N_S	10.1016/j.bbamcr.2019.06.012
Q43133	N_S	N_S	10.1111/j.1432-1033.1997.00942.x
P23225	N_S	N_S	10.1111/j.1432-1033.1997.00942.x
Q43155	N_S	N_S	10.1016/j.abb.2005.02.005
Q9ZNZ7	N_S	-	10.1105/tpc.108.063289
Q9T0P4	N_S	-
Q9FEQ0	N_S	N_S	10.1093/pcp/pcd072
P10349	N_S	N_S	10.1093/pcp/pcd072
Q6STH5	N_S	N_S	10.1074/jbc.M309246200
Q0JJS8	N_S	N_S	10.1074/jbc.M309246200
P31170	N_S	N_S	10.1105/tpc.113.111229
Q9SIF2	N_S	N_S	10.1046/j.1365-313x.2003.016011.x
Q9STW6	N_S	N_S	10.1271/bbb.80408
Q9LTX9	N_S	N_S	10.1271/bbb.80408
Q02028	N_S	N_S	10.1271/bbb.80408
Q6Z398	N_S	N_S	10.1007/s00425-006-0251-y
Q94F00	N_S	N_S	10.1371/journal.pone.0001994
Q9LXC9	N_S	N_S	10.1016/j.febslet.2004.03.080
Q9XIK3	N_S	N_S	10.1104/pp.104.058602
P69834	N_S	N_S	10.1074/mcp.M500180-MCP200
Q5N8G1	N_S	N_S	10.1074/mcp.M500180-MCP200
Q94B35	N_S	N_S	10.1104/pp.104.058735
A0A2Z5WA18	N_S	N_S	10.1104/pp.104.058735
Q6AVG6	N_S	N_S	10.1104/pp.104.058735
P52410	N_S	N_S	10.1074/mcp.M500180-MCP200
Q8L7R2	N_S	N_S	10.1111/j.1365-313X.2004.02329.x
Q9FMT1	N_S	N_S	10.1111/j.1365-313X.2009.03990.x
P93832	N_S	-
Q9SA14	N_S	-
Q94AR8	N_S	N_S	10.1093/pcp/pcq113
Q9ZW84	N_S	N_S	10.1093/pcp/pcq113
Q9LYT7	N_S	N_S	10.1093/pcp/pcq113
Q9ZW85	N_S	N_S	10.1093/pcp/pcq113
O24370	N_S	N_S	10.1093/jxb/erl230
O24371	N_S	N_S	10.1093/jxb/erl230
Q8VY88	N_S; N_TM	N_S	10.1038/ncomms1278
Q9FNS4	N_S	N_S	10.1073/pnas.97.26.14813
Q9SN86	N_S	N_S	10.1074/jbc.273.43.27927
Q8GWA2	N_S	N_S	10.1126/science.aan0038
F4JLC1	N_S	N_S	10.1093/mp/sst092
Q5QLS7	N_S	N_S	10.1093/mp/sst092
Q9SKB6	N_S	N_S	10.1093/pcp/pcr054
Q0DI48	N_S	N_S	10.1093/pcp/pcr054
Q6AUK6	N_S	-
Q9LEM8	N_S	N_S	10.1093/emboj/19.13.3366
Q9SCL7	N_S	N_S	10.1074/jbc.M510945200
O49505	N_S	N_S	10.1046/j.1365-313X.2003.01786.x
K4CJJ1	N_S	N_S	10.1046/j.1365-313X.2003.01786.x
Q9LRR7	N_S	N_S	10.1046/j.1365-313X.2003.01786.x
Q9LRM7	N_S	N_S	10.1046/j.1365-313X.2003.01786.x
Q9M9F5	N_S	N_S	10.1046/j.1365-313X.2003.01786.x
Q93W77	N_S	N_S	10.1002/pld3.303
Q84LK7	N_S	N_S	10.1002/pld3.303
Q93W20	N_S	N_S	10.1002/pld3.303
Q84RQ7	N_S	N_S	10.1002/pld3.303
Q9SIC4	N_S	N_S	10.1074/jbc.M109.008342
B9DFZ0	N_S	N_S	10.1074/jbc.M109.008342
Q9SQI8	N_S	N_S	10.1104/pp.120.2.443
Q94JY0	N_S	N_S	10.1073/pnas.1413392111
Q5M755	N_S	N_S	10.1105/tpc.15.00707
O49562	N_S	N_S	10.1111/j.1365-313X.2007.03366.x
Q195N6	N_S	N_S	10.1006/abbi.1994.1028
Q9LIB2	N_S	N_S	10.1074/mcp.M500180-MCP200
Q9LVZ5	N_S	N_S	10.1104/pp.107.103218
Q9LIK0	N_S	N_S	10.1105/tpc.106.048629
Q9FLW9	N_S	N_S	10.1105/tpc.106.048629
Q93Z53	N_S	N_S	10.1105/tpc.106.048629
A8MS68	N_S	N_S	10.1016/s0014-5793(00)02116-5
F4JLP5	N_S	N_S	10.1016/s0014-5793(00)02116-5
Q43307	N_S	N_S	10.4161/psb.6.11.17777
Q42713	N_S	N_S	10.1104/pp.106.4.1713
Q39639	N_S	N_S	10.4161/psb.6.11.17777
P30706	N_S	N_S	10.4161/psb.6.11.17777
Q43822	N_S	-
Q43869	N_S	N_S	10.4161/psb.6.11.17777
Q9SF38	N_S	N_S	10.1105/tpc.010397
Q8L844	N_S	N_S	10.3389/fpls.2017.00163
Q9FFZ1	N_TM; N_S	N_S	10.1105/tpc.108.064089
Q9LRI8	N_S-p-TM; N_S-p-IM	N_S	10.1105/tpc.108.064089
B8Y6I0	N_S	N_S	10.1038/emboj.2009.121
Q69TY4	N_S	N_S	10.1093/jxb/erj160
Q7F8S5	N_S	N_S	10.1093/jxb/erj160
Q1H5E9	N_S	N_S	10.1093/pcp/pct148
Q53K52	N_S	N_S	10.1093/pcp/pct148
Q9LVY0	N_S	N_S	10.1105/tpc.006809
F4J264	N_S	N_S	10.1105/tpc.111.230713
Q9XIK0	N_S	N_S	10.1111/j.1365-313X.2011.04865.x
B6UFC7	N_S	N_S	10.1111/j.1365-313X.2011.04865.x
Q6H612	N_S	N_S	10.1111/j.1365-313X.2011.04865.x
P19954	N_S	N_S	10.15252/embj.201695959
Q949U7	N_S	N_S	10.1093/jxb/erj160
P49085	N_S	N_S	10.1105/tpc.112.104174
A1A6M1	N_S	N_S	10.1105/tpc.113.111229
Q94AX2	N_S	N_S	10.1371/journal.pbio.1002080
Q9FEC4	N_S	N_S	10.1093/emboj/20.7.1765
Q8VZE7	N_S	N_S	10.1105/tpc.114.122853
Q9XI84	N_S	N_S	10.1105/tpc.114.122853
Q8L9X2	N_S	N_S	10.1074/jbc.M112.359976
P10795	N_S	N_S	10.1074/mcp.M500180-MCP200
P10796	N_S	N_S	10.1074/mcp.M500180-MCP200
A1A6H3	N_S	N_S	10.1074/jbc.M116.754689
P10896	N_S	N_S	10.1007/BF00037012
P23489	N_S	N_S	10.1007/BF00037012
Q01587	N_S	N_S	10.1007/BF00037012
Q9ZT00	N_S	N_S	10.1007/BF00037012
Q40281	N_S	N_S	10.1007/BF00037012
P93431	N_S	N_S	10.1007/BF00037012
O64981	N_S	N_S	10.1007/BF00037012
O49074	N_S	N_S	10.1007/BF00037012
P10871	N_S	N_S	10.1007/BF00037012
O98997	N_S	N_S	10.1007/BF00037012
Q7X9A0	N_S	N_S	10.1007/BF00037012
Q40460	N_S	N_S	10.1007/BF00037012
Q7X999	N_S	N_S	10.1007/BF00037012
Q40565	N_S	N_S	10.1007/BF00037012
Q40073	N_S	N_S	10.1007/BF00037012
Q42450	N_S	N_S	10.1007/BF00037012
Q8L7S8	N_S	N_S	10.1074/mcp.M500180-MCP200
A0A1D6LAB7	N_S	N_S	10.1074/mcp.M500180-MCP200
A6YSL1	N_S	N_S	10.1105/tpc.107.053736
F4IV66	N_S	N_S	10.1093/nar/gks613
A4RW83	N_S; N_TM	N_S	PMID: 7989297
Q41062	N_S; N_TM	N_S	PMID: 7989297
Q36795	N_S; N_TM	N_S	PMID: 7989297
Q9SYI0	N_S; N_TM	N_S	PMID: 7989297
Q9LZ66	N_S	N_S	10.1111/j.1742-4658.2007.05748.x
O23813	N_S	N_S	10.1105/tpc.110.074088
Q75NZ0	N_S	N_S	10.1105/tpc.110.074088
O82802	N_S	N_S	10.1105/tpc.110.074088
Q9FIH8	N_S	N_S	10.1083/jcb.147.1.33
B8B0E2	N_S	N_S	10.1083/jcb.147.1.33
Q69TY5	N_S	N_S	10.1083/jcb.147.1.33
Q40983	N_S	N_S	10.1083/jcb.147.1.33
Q84KI6	N_S	N_S	10.1016/j.abb.2005.02.005
O22265	N_S	N_S	10.1016/j.cub.2004.11.049
P37107	N_S	N_S	10.1016/j.cub.2004.11.049
Q9M879	N_S	N_S	10.1186/s12870-016-0827-z
O22832	N_S	N_S	10.1104/pp.106.4.1443
Q8VXP3	N_S	N_S	10.1083/jcb.200201060
Q9AT00	N_S	N_S	10.1074/jbc.M704063200
O82392	N_S	N_S	10.1073/pnas.0709597104
Q8RWV0	N_S	N_S	10.1042/BJ20130631; 10.1074/mcp.M500180-MCP200
Q8LEK4	N_S	N_S	10.1007/s11103-009-9471-4
Q9FG36	N_S	N_S	10.1007/s11103-009-9471-4
Q8VZT6	N_S	N_S	10.1007/s11103-009-9471-4
Q42529	N_S	N_S	10.1074/jbc.270.11.6081
Q9XFH8	N_S	N_S	10.1007/s11103-009-9471-4
Q9XFH9	N_S	N_S	10.1007/s11103-009-9471-4
O48737	N_S	N_S	10.1007/s11103-009-9471-4
Q9SEU8	N_S	N_S	10.1007/s11103-009-9471-4
Q9SEU7	N_S	N_S	10.1007/s11103-009-9471-4
Q9SEU6	N_S	N_S	10.1007/s11103-009-9471-4
Q8LD49	N_S	N_S	10.1007/s11103-009-9471-4
Q6NPF9	N_S	N_S	10.1007/s11103-009-9471-4
Q8L7S9	N_S	N_S	10.1007/s11103-009-9471-4
Q8L5Z4	N_S	N_S	10.1104/pp.114.255000
Q9LT27	N_S	N_S	10.1093/jxb/erw311
Q9LLB0	N_S-p-IM	N_S	10.1104/pp.125.1.306
Q9MBA2	N_IM	N_S	10.1271/bbb.90309
Q96375	N_TM	-
Q40412	N_TM	N_S	PMID: 8665840
A0A0K9RDW0	N_TM	-
Q9SSS9	N_TM	N_S	10.1126/science.aat4318
Q42687	N_TM	N_S	10.1126/science.aat4318
Q02758	N_TM	N_S	10.1126/science.aat4318
P12113	N_TM	N_S	10.1126/science.aat4318
P0C1M0	N_TM	N_S	10.1126/science.aat4318
P28552	N_TM	N_S	10.1126/science.aat4318
Q41075	N_TM	N_S	10.1126/science.aat4318
P05435	N_TM	N_S	10.1126/science.aat4318
P29790	N_TM	N_S	10.1126/science.aat4318
Q06908	N_TM	N_S	10.1126/science.aat4318
Q01908	N_TM	N_S	10.1126/science.aat4318
Q01909	N_TM	N_S	10.1126/science.aat4318
Q8RWG2	N_S	N_S	10.1111/j.1365-313X.2005.02409.x
O82261	N_S-p-TM	N_S	10.1093/emboj/20.4.713
Q9LU39	N_S	N_S	10.1105/tpc.111.086421
Q8W4D6	N_S-p-TM	N_S	10.1105/tpc.106.042895
O65502	N_S-p-TM	N_S	10.1104/pp.112.205104
Q94BS2	N_S-p-TM	N_S	10.1105/tpc.114.132787
Q2V2S7	N_S-p-TM	N_S	10.1093/pcp/pcr098
A2XVZ1	N_S-p-TM	N_S	10.1093/pcp/pcr098
Q7FB12	N_S-p-TM	N_S	10.1093/pcp/pcr098
A9THA7	N_S-p-TM	N_S	10.1093/pcp/pcr098
A9PJQ8	N_S-p-TM	N_S	10.1093/pcp/pcr098
A7NVJ4	N_S-p-TM	N_S	10.1093/pcp/pcr098
Q9LVM2	N_S-p-TM	N_S	10.1093/pcp/pcr098
Q9S829	N_S-p-TM	N_S	10.1093/pcp/pcr098
Q9T0A4	N_S-p-TM	N_S	10.1093/pcp/pcr098
Q8LEU3	N_TM	N_S	10.1111/j.1365-313x.2008.03670.x
Q84ST4	N_S-p-TM	N_S	10.1111/j.1365-313x.2008.03670.x
Q9SL05	N_S-p-TM	N_S	10.1016/j.cell.2007.12.028
Q7Y220	N_TM	N_S	10.1105/tpc.17.00397
Q9SNB7	N_S-p-TM	N_S	10.1073/pnas.1807364115
Q39615	N_S-p-TM	N_S	10.1016/S0005-2728(01)00195-5
P32869	N_S-p-TM	N_S	10.1016/S0005-2728(01)00195-5
P36213	N_S-p-TM	N_S	10.1016/S0005-2728(01)00195-5
P29302	N_S-p-TM	N_S	10.1016/S0005-2728(01)00195-5
P12372	N_S-p-TM	N_S	10.1016/S0005-2728(01)00195-5
P12353	N_S-p-TM	N_S	10.1016/S0005-2728(01)00195-5
Q9S7H1	N_S-p-TM	N_S	10.1016/S0005-2728(01)00195-5
Q9SA56	N_S-p-TM	N_S	10.1016/S0005-2728(01)00195-5
P12352	N_TM	N_S	10.1016/S0005-2728(01)00195-5
P13194	N_TM	N_S	10.1016/S0005-2728(01)00195-5
P12354	N_TM	N_S	10.1016/S0005-2728(01)00195-5
Q9S831	N_TM	N_S	10.1016/S0005-2728(01)00195-5
Q9S714	N_TM	N_S	10.1016/S0005-2728(01)00195-5
Q41228	N_TM	N_S	10.1016/S0005-2728(01)00195-5
Q41229	N_TM	N_S	10.1016/S0005-2728(01)00195-5
Q8W0Y8	N_S-p-TM	N_S	10.1016/S0005-2728(01)00195-5
Q0JG75	N_S-p-TM	N_S	10.1016/S0005-2728(01)00195-5
Q00UI6	N_S-p-TM	N_S	10.1016/S0005-2728(01)00195-5
Q9STF2	N_S-p-TM	N_S	10.1016/j.febslet.2012.03.061
Q9SAU2	N_TM	N_S	10.1046/j.1432-1327.1998.2520237.x
Q9ZTP5	N_TM	N_S	10.1046/j.1432-1327.1998.2520237.x
Q43157	N_TM	N_S	10.1046/j.1432-1327.1998.2520237.x
Q9LVW6	N_S-p-TM	N_S	10.1261/rna.032623.112
Q9SKT0	N_S	-	10.1104/pp.104.049841
Q84PB7	N_S	-	10.1104/pp.104.049841
Q7XAB8	N_S	-	10.1104/pp.104.049841
P53991	N_S-p-TM	N_S	10.1105/tpc.111.094532
P41343	N_S-p-TM	N_S	10.1105/tpc.111.094532
P00455	N_S-p-TM	N_S	10.1105/tpc.111.094532
P41346	N_S-p-TM	N_S	10.1105/tpc.111.094532
A2Y8E0	N_S	N_S	10.1105/tpc.111.094532
P41344	N_S-p-TM	N_S	10.1105/tpc.111.094532
P10933	N_S-p-TM	N_S	10.1105/tpc.111.094532
O04977	N_S-p-TM	N_S	10.1105/tpc.111.094532
A2WZT1	N_S-p-TM	N_S	10.1105/tpc.111.094532
Q6ZFJ3	N_S-p-TM	N_S	10.1105/tpc.111.094532
Q9FKW6	N_S	N_S	10.1105/tpc.111.094532
Q8W493	N_S	N_S	10.1105/tpc.111.094532
Q42545	N_S	N_S	10.1016/j.febslet.2011.03.041
O82533	N_TM	N_S	10.1016/j.febslet.2011.03.041
Q9LXJ0	N_TM	N_S	10.1016/j.febslet.2011.03.041
Q96500	N_S-p-TM	N_S	10.1105/tpc.15.01027
Q03200	N_S-p-TM	N_S	10.1105/tpc.15.01027
Q8H0W0	N_S; N_TM	N_S	10.1104/pp.110.159558
Q43848	N_TM	N_S	10.1046/j.1432-1327.1998.2520237.x
O20250	N_TM	N_S	10.1046/j.1432-1327.1998.2520237.x
F4IW47	N_S	N_S	10.1042/BJ20130631
O23166	N_TL-p	N_TL_TAT	10.1105/tpc.010245
B9DGY1	N_TM	N_TM	10.1111/nph.12533
Q8LBP4	N_TM	N_TM	10.1042/BJ20021291
Q8S339	N_TM	N_TM	10.1042/BJ20021291
Q8L718	N_TM	N_TM	10.1042/BJ20021291
Q8LKI3	N_TM	N_TM	10.1042/BJ20021291
Q9FYL3	N_TM	N_TM	10.1042/BJ20021291
O82390	N_TM	N_TM	10.1074/jbc.M709371200
Q56X52	N_S-p-TM	N_TM	10.1007/s00425-003-1111-7
Q69SV0	N_TM	N_TM	10.1016/j.jplph.2014.09.020
Q42593	N_TM	N_TM	10.1093/pcp/pcp177
F4IHR4	N_S	N_TM	10.1134/s0006297916100151
F4JIK2	N_S	N_TM	10.1134/s0006297916100151
A8J785	N_TM	N_TM	10.1126/science.aat4318
P31853	N_TM	N_TM	10.1126/science.aat4318
P27521	N_TM	N_TM	10.1016/j.bbabio.2019.06.010
Q01667	N_TM	N_TM	10.1016/j.bbabio.2019.06.010
Q9FN48	N_S-p-TM	N_TM	10.1111/j.1469-8137.2008.02492.x
B6TVL4	N_S-p-TM	N_TM	10.1111/j.1469-8137.2008.02492.x
P12360	N_TM	N_TM	10.1016/j.bbabio.2019.06.010
P13869	N_TM	N_TM	10.1016/j.bbabio.2019.06.010
P10708	N_TM	N_TM	10.1016/j.bbabio.2019.06.010
Q9SDM1	N_TM	N_TM	10.1016/j.bbabio.2019.06.010
P27522	N_TM	N_TM	10.1016/j.bbabio.2019.06.010
P0CJ48	N_TM	N_TM	10.1016/j.bbabio.2019.06.010
Q8VZ87	N_TM	N_TM	10.1016/j.bbabio.2019.06.010
P04778	N_TM	N_TM	10.1016/j.bbabio.2019.06.010
P22686	N_TM	N_TM	10.1016/j.bbabio.2019.06.010
P14273	N_TM	N_TM	10.1016/j.bbabio.2019.06.010
P20865	N_TM	N_TM	10.1016/j.bbabio.2019.06.010
P27517	N_TM	N_TM	10.1016/j.bbabio.2019.06.010
P15773	N_TM	N_TM	10.1016/j.bbabio.2019.06.010
P20866	N_TM	N_TM	10.1016/j.bbabio.2019.06.010
Q9SHR7	N_TM	N_TM	10.1016/j.bbabio.2019.06.010
P27518	N_TM	N_TM	10.1016/j.bbabio.2019.06.010
P12328	N_TM	N_TM	10.1016/j.bbabio.2019.06.010
P12329	N_TM	N_TM	10.1016/j.bbabio.2019.06.010
P12330	N_TM	N_TM	10.1016/j.bbabio.2019.06.010
P04779	N_TM	N_TM	10.1016/j.bbabio.2019.06.010
P10049	N_TM	N_TM	10.1016/j.bbabio.2019.06.010
P13851	N_TM	N_TM	10.1016/j.bbabio.2019.06.010
P27492	N_TM	N_TM	10.1016/j.bbabio.2019.06.010
P04784	N_TM	N_TM	10.1016/j.bbabio.2019.06.010
P27520	N_TM	N_TM	10.1016/j.bbabio.2019.06.010
Q9S7J7	N_TM	N_TM	10.1016/j.bbabio.2019.06.010
P08963	N_TM	N_TM	10.1016/j.bbabio.2019.06.010
P06671	N_TM	N_TM	10.1016/j.bbabio.2019.06.010
P12331	N_TM	N_TM	10.1016/j.bbabio.2019.06.010
P07371	N_TM	N_TM	10.1016/j.bbabio.2019.06.010
P04780	N_TM	N_TM	10.1016/j.bbabio.2019.06.010
P09755	N_TM	N_TM	10.1016/j.bbabio.2019.06.010
P27493	N_TM	N_TM	10.1016/j.bbabio.2019.06.010
P92919	N_TM	N_TM	10.1016/j.bbabio.2019.06.010
P27523	N_TM	N_TM	10.1016/j.bbabio.2019.06.010
P12469	N_TM	N_TM	10.1016/j.bbabio.2019.06.010
A2XJ35	N_TM	N_TM	10.1016/j.bbabio.2019.06.010
Q10HD0	N_TM	N_TM	10.1016/j.bbabio.2019.06.010
Q32904	N_TM	N_TM	10.1016/j.bbabio.2019.06.010
P04781	N_TM	N_TM	10.1016/j.bbabio.2019.06.010
P15195	N_TM	N_TM	10.1016/j.bbabio.2019.06.010
P27489	N_TM	N_TM	10.1016/j.bbabio.2019.06.010
P09756	N_TM	N_TM	10.1016/j.bbabio.2019.06.010
P27494	N_TM	N_TM	10.1016/j.bbabio.2019.06.010
Q9XF87	N_TM	N_TM	10.1016/j.bbabio.2019.06.010
Q9SQL2	N_TM	N_TM	10.1016/j.bbabio.2019.06.010
P04782	N_TM	N_TM	10.1016/j.bbabio.2019.06.010
P14278	N_TM	N_TM	10.1016/j.bbabio.2019.06.010
P27495	N_TM	N_TM	10.1016/j.bbabio.2019.06.010
P12470	N_TM	N_TM	10.1016/j.bbabio.2019.06.010
P04783	N_TM	N_TM	10.1016/j.bbabio.2019.06.010
P27496	N_TM	N_TM	10.1016/j.bbabio.2019.06.010
P12062	N_TM	N_TM	10.1016/j.bbabio.2019.06.010
P27491	N_TM	N_TM	10.1016/j.bbabio.2019.06.010
P27490	N_TM	N_TM	10.1016/j.bbabio.2019.06.010
Q93WD2	N_TM	N_TM	10.1016/j.bbabio.2019.06.010
P27497	N_TM	N_TM	10.1016/j.bbabio.2019.06.010
P15193	N_TM	N_TM	10.1016/j.bbabio.2019.06.010
P24006	N_TM	N_TM	10.1016/j.bbabio.2019.06.010
P12333	N_TM	N_TM	10.1016/j.bbabio.2019.06.010
P15194	N_TM	N_TM	10.1016/j.bbabio.2019.06.010
P07370	N_TM	N_TM	10.1016/j.bbabio.2019.06.010
P07369	N_TM	N_TM	10.1016/j.bbabio.2019.06.010
Q9S7M0	N_TM	N_TM	10.1016/j.bbabio.2019.06.010
P36494	N_TM	N_TM	10.1016/j.bbabio.2019.06.010
Q00827	N_TM	N_TM	10.1016/j.bbabio.2019.06.010
Q07473	N_TM	N_TM	10.1016/j.bbabio.2019.06.010
P27524	N_TM	N_TM	10.1016/j.bbabio.2019.06.010
Q9XF88	N_TM	N_TM	10.1016/j.bbabio.2019.06.010
P27525	N_TM	N_TM	10.1016/j.bbabio.2019.06.010
Q9S7W1	N_TM	N_TM	10.1016/j.bbabio.2019.06.010
Q9XF89	N_TM	N_TM	10.1016/j.bbabio.2019.06.010
Q9C9K1	N_TM	N_TM	10.1016/j.bbabio.2019.06.010
Q9LSE4	N_TM	N_TM	10.1074/jbc.M803869200
Q9FJ81	N_TM	N_TM	10.1074/jbc.M803869200
Q8RWM7	N_TM	N_TM	10.1074/jbc.M803869200
Q6NQK9	N_TM	N_TM	10.1074/jbc.M803869200
Q9M5P3	N_TM	N_TM	10.1089/ars.2010.3138
Q2RAR6	N_TM	N_TM	10.1089/ars.2010.3138
Q2QY07	N_TM	N_TM	10.1089/ars.2010.3138
Q9XIA4	N_TM	N_TM	10.1016/s0005-2728(98)00085-1
Q8GTZ9	N_TM	N_TM	10.1016/s0005-2728(98)00085-1
Q75KA9	N_TM	N_TM	10.1016/s0005-2728(98)00085-1
B8AAV3	N_TM	N_TM	10.1093/jxb/erq290
Q5VQK9	N_TM	N_TM	10.1093/jxb/erq290
O82279	N_TM	N_TM	10.1371/journal.pone.0121658
Q9ZVE7	N_TM	N_TM	10.1104/pp.106.088682
O04616	N_TM	N_TM	10.1105/tpc.113.113118
Q8LCA1	N_TM	N_TM	10.1105/tpc.113.113118
Q9M812	N_TM	N_TM	10.1105/tpc.113.113118
Q8LDD3	N_TM	N_TM	10.1105/tpc.113.113118
Q8GZR2	N_TM	N_TM	10.1016/s0005-2728(03)00058-6
Q01931	N_TM	N_TM	PMID: 1386305
P93735	N_TM	N_TM	10.1073/pnas.050391397; 10.1104/pp.106.081489
Q94K66	N_TM	N_TM	10.1073/pnas.050391397; 10.1104/pp.106.081489
A0A4Y1YQ38	N_TM	N_TM	10.1074/jbc.M006417200
Q39709	N_TM	N_TM	10.1074/jbc.M006417200
Q42395	N_TM	N_TM	10.1074/jbc.M006417200
Q40297	N_TM	N_TM	10.1074/jbc.M006417200
Q08584	N_TM	N_TM	10.1074/jbc.M006417200
Q40296	N_TM	N_TM	10.1074/jbc.M006417200
Q08585	N_TM	N_TM	10.1074/jbc.M006417200
Q40299	N_TM	N_TM	10.1074/jbc.M006417200
Q08586	N_TM	N_TM	10.1074/jbc.M006417200
Q08587	N_TM	N_TM	10.1074/jbc.M006417200
Q40301	N_TM	N_TM	10.1074/jbc.M006417200
Q41093	N_TM	N_TM	10.1074/jbc.M006417200
Q41094	N_TM	N_TM	10.1074/jbc.M006417200
Q39102	N_S-p-TM	N_TM	10.3389/fpls.2018.00855
Q5Z974	N_S-p-TM	N_TM	10.3389/fpls.2018.00855
O80860	N_S-p-TM	N_TM	10.3389/fpls.2018.00855
Q655S1	N_S-p-TM	N_TM	10.3389/fpls.2018.00855
Q9FH02	N_S-p-TM	N_TM	10.3389/fpls.2018.00855
Q1PDW5	N_S-p-TM	N_TM	10.1038/ncomms12439
Q67WJ2	N_S-p-TM	N_TM	10.1038/ncomms12439
Q9SD67	N_S-p-TM	-	10.1074/mcp.RA118.000988
Q6H6R9	N_S-p-TM	-
Q8W585	N_S-p-TM	N_TM	10.3389/fpls.2018.00855
Q9FIM2	N_S-p-TM	-	10.1074/mcp.RA118.000988
A2ZVG7	N_TM	-
Q9FGM0	N_S-p-TM	-
Q9SAJ3	N_S-p-TM	N_IM	10.1104/pp.17.00012
F4KF14	N_TM	N_TM	10.1371/journal.pone.0099741
Q39108	N_TM	N_TM	10.1073/pnas.1004699107
P42043	N_TM	-	10.1111/j.1432-1033.1997.t01-1-00032.x
O04921	N_TM	-	10.1111/j.1432-1033.1997.t01-1-00032.x
Q8LDL0	N_TM	N_TM	10.1105/tpc.113.122424
B9DFX7	N_TM	N_TM	10.1371/journal.pone.0165666
Q9M0Z3	N_TM	N_TM	10.1038/ncomms6439
Q9SYW8	N_TM	N_TM	10.1016/j.bbabio.2019.06.010
Q9SY97	N_TM	N_TM	10.1016/j.bbabio.2019.06.010
Q9C639	N_TM	N_TM	10.1016/j.bbabio.2019.06.010
Q8LCQ4	N_TM	N_TM	10.1016/j.bbabio.2019.06.010
P0DO19	N_TM	N_TM	10.1038/s41598-020-78985-w
P0DO18	N_TM	N_TM	10.1038/s41598-020-78985-w
P93664	N_TM	N_TM	10.1023/a:1006340308077
Q03965	N_TM	N_TM	10.1023/a:1006340308077
Q9SYX1	N_TM	N_TM	10.1074/jbc.M113.525428
Q6NKS4	N_TM	N_TM	10.1074/jbc.M113.525428
O99019	N_TM	N_TM	10.1046/j.1365-313x.1999.00537.x
P80471	N_TM	N_TM	10.1046/j.1365-313x.1999.00537.x
Q9SRY4	N_TM	N_TM	10.1105/tpc.105.037689
F4KDA6	N_TM	N_TM	10.1105/tpc.107.050526
Q8GSJ6	N_TM	N_TM	10.3389/fpls.2019.01284/full
Q8L540	N_TM	N_TM	10.1105/tpc.111.089680
Q9M6E8	N_TM	N_TM	10.1073/pnas.96.26.15354
Q9C503	N_TM	N_TM	10.1093/mp/ssp052
Q9CAC5	N_TM	N_TM	10.1093/pcp/pcr098
Q9SMS0	N_TM	N_TM	10.1093/pcp/pcr098
Q84VQ4	N_TM	N_TM	10.1093/pcp/pcr098
Q8GT75	N_TM	N_TM	10.1007/s00425-012-1817-5
Q8GT74	N_TM	N_TM	10.4161/psb.20851
Q93ZA0	N_TM	N_TM	10.1105/tpc.106.042911; 10.1016/j.envexpbot.2018.01.017
Q5N800	N_TM	N_TM	10.1105/tpc.106.042911; 10.1016/j.envexpbot.2018.01.017
O81208	N_TM	N_TM	10.1104/pp.18.01231
Q9FEC1	N_TM	N_TM	10.1104/pp.18.01231
O49668	N_TM	N_TM	10.1105/tpc.110.077453
Q9FYC2	N_TM	N_TM	10.1105/tpc.111.089474
Q42496	N_TM	N_TM	10.1074/jbc.271.18.10667
Q9SBM8	N_TM	N_TM	10.1126/science.1090165
Q9LLC6	N_TM	N_TM	10.1074/jbc.M001468200
Q9SBM5	N_TM	N_TM	10.1074/jbc.M001468200
Q8H112	N_TM	N_TM	10.1016/j.cell.2007.12.028
Q8GYC7	N_TM	N_TM	10.1016/j.cell.2007.12.028
Q9S9N6	N_S-p-TM	N_TM	10.1074/jbc.M805404200
Q94AQ8	N_TM	N_TM	10.1074/jbc.M805404200
Q9LU21	N_TM	N_TM	10.1111/j.1365-313X.2008.03680.x
Q8RXS1	N_TM	N_TM	10.1093/pcp/pcn083
Q9FY06	N_TM	-
B4FSG1	N_TM	N_S	10.1104/pp.17.00524
Q9M3C6	N_TM	N_S	10.1104/pp.17.00524
Q9SHE8	N_TL-p	N_TM	10.1016/S0005-2728(01)00195-5
P12356	N_TL	N_TM	10.1016/S0005-2728(01)00195-5
P46486	N_TL	N_TM	10.1016/S0005-2728(01)00195-5
P13192	N_TL	N_TM	10.1016/S0005-2728(01)00195-5
P12355	N_TL	N_TM	10.1016/S0005-2728(01)00195-5
P14224	N_TM	N_TM	10.1111/j.1742-4658.2005.04824.x
Q00327	N_TM	N_TM	10.1111/j.1742-4658.2005.04824.x
P12357	N_TM	N_TM	10.1111/j.1742-4658.2005.04824.x
Q9SPM4	N_TM	N_TM	10.1111/j.1742-4658.2005.04824.x
O04006	N_TM	N_TM	10.1007/978-94-011-3953-3
P13352	N_TM	N_TM	10.1007/978-94-011-3953-3
P20143	N_TM	N_TM	10.1007/978-94-011-3953-3
O65101	N_TM	N_TM	10.1007/978-94-011-3953-3
A2Y7D9	N_TM	N_TM	10.1007/978-94-011-3953-3
Q0DG05	N_TM	N_TM	10.1007/978-94-011-3953-3
P22179	N_TM	N_TM	10.1007/978-94-011-3953-3
Q9SUI7	N_TM	N_TM	10.1007/978-94-011-3953-3
Q9SUI6	N_TM	N_TM	10.1007/978-94-011-3953-3
Q9SUI5	N_TM	N_TM	10.1016/S0005-2728(01)00195-5
P14225	N_TM	N_TM	10.1016/S0005-2728(01)00195-6
P36886	N_TM	N_TM	10.1016/S0005-2728(01)00195-7
Q9ZT05	N_TM	N_TM	10.1016/S0005-2728(01)00195-8
Q39654	N_TM	N_TM	10.1016/S0005-2728(01)00195-9
P23993	N_TM	N_TM	10.1016/S0005-2728(01)00195-10
Q41385	N_TM	N_TM	10.1016/S0005-2728(01)00195-11
Q949Q5	N_TM	N_TM	10.1016/s0014-5793(01)03253-7
P27202	N_TM	N_TM	10.1016/j.bbabio.2011.07.006
P49108	N_TM	N_TM	10.1016/j.bbabio.2011.07.006
A0A2K3DMP5	N_TM	N_TM	10.1016/j.bbabio.2011.07.006
Q40070	N_TM	N_TM	10.1016/j.bbabio.2011.07.006
Q40163	N_TM	N_TM	10.1016/j.bbabio.2011.07.006
P06183	N_TM	N_TM	10.1016/j.bbabio.2011.07.006
P10690	N_TM	N_TM	10.1016/j.bbabio.2011.07.006
Q40519	N_TM	N_TM	10.1016/j.bbabio.2011.07.006
Q9XF91	N_TM	N_TM	10.1038/nsmb.3068
P54773	N_TM	N_TM	10.1038/nsmb.3068
Q9FPP4	N_TM	N_TM	10.1038/nsmb.3068
Q02060	N_TM	N_TM	10.1038/nsmb.3068
Q9SMB4	N_TM	N_TM	10.1038/nsmb.3068
A8HPM2	N_TM	N_TM	10.1038/nsmb.3068
A2WXD9	N_TM	N_TM	10.1038/nsmb.3068
Q943K1	N_TM	N_TM	10.1038/nsmb.3068
A8HPM5	N_TM	N_TM	10.1038/nsmb.3068
A2XZ94	N_TM	N_TM	10.1038/nsmb.3068
Q0J8R9	N_TM	N_TM	10.1038/nsmb.3068
Q39194	N_TM	N_TM	10.3389/fpls.2018.00357
Q9SPI9	N_TM	N_TM	10.3389/fpls.2018.00357
Q5ZBY9	N_TM	N_TM	10.3389/fpls.2018.00357
Q41387	N_TM	N_TM	10.3389/fpls.2018.00357
O49347	N_TM	N_TM	10.3389/fpls.2018.00357
P80470	N_TM	N_TM	10.3389/fpls.2018.00357
B9DHG0	N_TM	N_TM	10.1111/tpj.13618
C0PEY7	N_TM	N_TM	10.1111/tpj.13618
Q93YN0	N_TM	N_TM	10.1105/tpc.107.051714
Q38885	N_TM	N_TM	10.1016/j.cub.2004.11.049
O23342	N_TM	N_TM	10.1016/j.cub.2004.11.049
O63066	N_TM	N_TM	10.1016/j.cub.2004.11.049
Q6ZG25	N_TM	N_TM	10.1016/j.cub.2004.11.049
Q9XQU4	N_TM	N_TM	10.1016/j.cub.2004.11.049
P93690	N_TM	N_TM	10.1016/j.cub.2004.11.049
Q8VZ10	N_TM	N_TM	10.1073/pnas.1305443110
K4BVL1	N_TM	N_TM	10.1111/tpj.12418
Q9C9C0	N_TM; N_S	N_TM	10.1074/jbc.M100506200
Q9M7I9	N_TM	N_TM	10.1073/pnas.050391397
Q9SJ02	N_TM	N_TM	10.1073/pnas.050391397
Q9S713	N_TM	N_TM	10.1104/pp.15.01893
Q84V18	N_TM	N_TM	10.1104/pp.15.01893
Q9LKU2	N_TM	N_TM	10.7554/eLife.20718
Q9XFJ8	N_TM	N_TM	10.7554/eLife.20718
Q75GK3	N_TM	N_TM	10.7554/eLife.20718
Q9XH46	N_TM	N_TM	10.7554/eLife.20718
Q9XH75	N_TM	N_TM	10.7554/eLife.20718
O48950	N_TM	N_TM	10.7554/eLife.20718
Q2R237	N_TM	N_TM	10.7554/eLife.20718
Q94G16	N_TM	N_TM	10.7554/eLife.20718
Q9SJV5	N_TM	N_TM	10.7554/eLife.20718
C4IZX0	N_TM	N_TM	10.7554/eLife.20718
Q9AVE6	N_TM	N_TM	10.7554/eLife.20718
Q94G17	N_TM	N_TM	10.7554/eLife.20718
F4JZG9	N_TM	N_TM	10.1111/j.1365-313X.2008.03523.x
O04348	N_TM	N_TM	10.1104/pp.16.00330
Q9ZR03	N_TM	N_TM	10.1093/jxb/eru495
Q7XYM4	N_TM	N_TM	10.1093/jxb/eru495
P49728	N_TM	N_TM	10.1093/jxb/eru495
O49078	N_TM	N_TM	10.1093/jxb/eru495
Q69S39	N_TM	N_TM	10.1093/jxb/eru495
P26291	N_TM	N_TM	10.1093/jxb/eru495
Q69GY7	N_TM	N_TM	10.1093/jxb/eru495
P08980	N_TM	N_TM	10.1093/jxb/eru495
P30361	N_TM	N_TM	10.1093/jxb/eru495
Q9SBN3	N_TM	N_TM	10.1093/jxb/eru495
Q7X9A6	N_TM	N_TM	10.1093/jxb/eru495
Q02585	N_TM	N_TM	10.1093/jxb/eru495
Q9LU01	N_TM	N_TM	10.1093/jxb/eru495
E5KCJ8	N_TM	N_TM	10.1093/jxb/eru495
Q9SRS3	N_TM	N_TM	10.1186/1471-2229-10-57
Q1KPV0	N_TM	-	10.1073/pnas.0507287103
Q9M024	N_TM	-	10.1105/tpc.112.101964
Q8H0W1	N_TM	-	10.1016/j.bbamcr.2012.03.012
F4KHG6	N_TL	N_TL_SEC	10.1074/jbc.272.33.20348
O23614	N_TL	N_TL_SEC	10.1074/jbc.272.33.20348
Q93VA3	N_TL	N_TL_SEC	10.3389/fpls.2013.00434
P08197	N_TL	N_TL_SEC	10.3389/fpls.2013.00434
P82869	N_TL	N_TL_SEC	10.1093/jxb/err444
Q9SSA5	N_TL	N_TL_SEC	10.1105/tpc.010304
O22609	N_TL-p	N_TL_SEC	10.1105/tpc.010304
P18068	N_TL-p	N_TL_SEC	10.1093/jxb/err444
O22646	N_TL-p	N_TL_SEC	10.1093/jxb/err444
P08248	N_TL-p	N_TL_SEC	10.1093/jxb/err444
A2Y886	N_TL-p	N_TL_SEC	10.1093/jxb/err444
Q0DFC9	N_TL-p	N_TL_SEC	10.1093/jxb/err444
P16002	N_TL-p	N_TL_SEC	10.1093/jxb/err444
Q9SXW9	N_TL-p	N_TL_SEC	10.1093/jxb/err444
P07030	N_TL-p	N_TL_SEC	10.1093/jxb/err444
P17340	N_TL-p	N_TL_SEC	10.1093/jxb/err444
P00289	N_TL-p	N_TL_SEC	10.1093/jxb/err444
P26956	N_TL-p	N_TL_SEC	10.1093/jxb/err444
P11490	N_TL-p	N_TL_SEC	10.1093/jxb/err444
P00299	N_TL-p	N_TL_SEC	10.1093/jxb/err444
P42699	N_TL-p	N_TL_SEC	10.1093/jxb/err444
P11970	N_TL-p	N_TL_SEC	10.1093/jxb/err444
Q9SCY3	N_TL	N_TL_SEC	10.1105/tpc.010304
A0A4Y1YTM1	N_TM	N_TL_SEC	10.1074/jbc.M510600199
P12853	N_TM	N_TL_SEC	10.1074/jbc.M510600200
P46483	N_TM	N_TL_SEC	10.1074/jbc.M510600200
O49079	N_TM	N_TL_SEC	10.1074/jbc.M510600200
P85194	N_TM	N_TL_SEC	10.1074/jbc.M510600200
P14226	N_TM	N_TL_SEC	10.1074/jbc.M510600200
P23322	N_TM	N_TL_SEC	10.1074/jbc.M510600200
P26320	N_TM	N_TL_SEC	10.1074/jbc.M510600200
P12359	N_TM	N_TL_SEC	10.1074/jbc.M510600200
Q40459	N_TM	N_TL_SEC	10.1074/jbc.M510600200
Q9SBN6	N_TM	N_TL_SEC	10.1074/jbc.M510600200
P27665	N_TM	N_TL_SEC	10.1074/jbc.M510600200
P23321	N_TL-p	N_TL_SEC	10.1074/jbc.M510600200
Q9S841	N_TL-p	N_TL_SEC	10.1074/jbc.M510600200
O22160	N_TL	N_TL_SEC	10.1105/tpc.010304
Q9LVV5	N_TL	N_TL_SEC	10.1105/tpc.010304
P81760	N_TL	N_TL_SEC	10.1105/tpc.010304
Q9SW33	N_TL	N_TL_SEC	10.1105/tpc.010304
Q8H1Q1	N_TL	N_TL_SEC	10.1023/b:pres.0000006913.86689.f1
Q9ZVL6	N_TL-p	N_TL_SEC	10.1105/tpc.010304
A2Y4G9	N_TL-p	N_TL_SEC	10.1105/tpc.010304
Q6ATY4	N_TL-p	N_TL_SEC	10.1105/tpc.010304
Q39249	N_TL-p	N_TL_SEC	10.1093/jxb/err444
Q40251	N_TL-p	N_TL_SEC	10.1093/jxb/err444
Q9SM43	N_TL-p	N_TL_SEC	10.1093/jxb/err444
Q40593	N_TL-p	N_TL_SEC	10.1093/jxb/err444
F4J3G5	N_TL	N_TL_TAT	10.1074/jbc.m108575200
O22682	N_TL	N_TL_TAT	10.1104/pp.112.201491
Q9SEL7	N_TL	N_TL_TAT	10.1105/tpc.010304
Q9LU10	N_TL	N_TL_TAT	10.3389/fpls.2013.00434
Q944B0	N_TL	N_TL_TAT	10.1093/jxb/err444
O22870	N_TL	N_TL_TAT	10.1093/jxb/err444
Q9SR70	N_TL	N_TL_TAT	10.1093/jxb/err444
O81864	N_TL	N_TL_TAT	10.1093/jxb/err444
Q9LDY5	N_TL	N_TL_TAT	10.1093/jxb/err444
Q8LB65	N_TL	N_TL_TAT	10.1093/jxb/err444
Q0WRJ7	N_TL	N_TL_TAT	10.1093/jxb/err444
Q9SCY2	N_TL	N_TL_TAT	10.1093/jxb/err444
Q9LM71	N_TL	N_TL_TAT	10.1093/jxb/err444
Q9LYR5	N_TL	N_TL_TAT	10.1093/jxb/err444
Q6UIL3	N_TL	N_TL_TAT	10.1073/pnas.1934562100
O82660	N_TL-p	N_TL_TAT	10.1093/jxb/err444
Q5Z5A8	N_TL-p	N_TL_TAT	10.1093/jxb/err444
Q9LR64	N_TL-p	N_TL_TAT	10.1104/pp.114.255562
Q9ZVZ9	N_TL	N_TL_TAT	10.1104/pp.114.255562
O80634	N_TL-p	N_TL_TAT	10.1093/jxb/err444
Q9XI73	N_TL-p	N_TL_TAT	10.1074/jbc.m108575200
Q9SGH4	N_TL-p	N_TL_TAT	10.1093/jxb/err444
O23403	N_TL	N_TL_TAT	10.1093/jxb/err444
Q8VY52	N_TL	N_TL_TAT	10.1074/jbc.m108575200
Q9S720	N_TL	N_TL_TAT	10.1093/jxb/err444
O49292	N_TL	N_TL_TAT	10.1093/jxb/err444
P82715	N_TL	N_TL_TAT	10.1093/jxb/err444
Q9LXX5	N_TL	N_TL_TAT	10.1093/jxb/err444
P82538	N_TL	N_TL_TAT	10.1105/tpc.010304
P43309	N_TL	N_TL_TAT	10.1093/jxb/err444
O81103	N_TL	N_TL_TAT	10.1093/jxb/err444
P43310	N_TL	N_TL_TAT	10.1093/jxb/err444
Q06215	N_TL	N_TL_TAT	10.1093/jxb/err444
P43311	N_TL	N_TL_TAT	10.1093/jxb/err444
Q9MB14	N_TL	N_TL_TAT	10.1093/jxb/err444
Q08303	N_TL	N_TL_TAT	10.1093/jxb/err444
Q08304	N_TL	N_TL_TAT	10.1093/jxb/err444
Q08305	N_TL	N_TL_TAT	10.1093/jxb/err444
Q08306	N_TL	N_TL_TAT	10.1093/jxb/err444
Q08307	N_TL	N_TL_TAT	10.1093/jxb/err444
Q08296	N_TL	N_TL_TAT	10.1093/jxb/err444
Q2V4B2	N_TL-p	N_TL_TAT	10.1093/pcp/pcaa050
O64750	N_TL	N_TL_TAT	10.1074/jbc.M114.587758
A0A1D6KL43	N_TL	N_TL_TAT	10.1074/jbc.M114.587758
Q6YUA8	N_TL	N_TL_TAT	10.1074/jbc.M114.587758
P49107	N_TL-p	N_TL_TAT	10.1093/jxb/err444
P31093	N_TL-p	N_TL_TAT	10.1093/jxb/err444
Q9SBN5	N_TL-p	N_TL_TAT	10.1093/jxb/err444
P11471	N_TM	N_TL_TAT	10.1074/jbc.M510600200
Q9SLQ8	N_TM	N_TL_TAT	10.1074/jbc.M510600200
O49080	N_TM	N_TL_TAT	10.1074/jbc.M510600200
P85189	N_TM	N_TL_TAT	10.1074/jbc.M510600200
Q40407	N_TM	N_TL_TAT	10.1074/jbc.M510600200
P16059	N_TM	N_TL_TAT	10.1074/jbc.M510600200
P11594	N_TM	N_TL_TAT	10.1074/jbc.M510600200
P29795	N_TM	N_TL_TAT	10.1074/jbc.M510600200
P93566	N_TM	N_TL_TAT	10.1074/jbc.M510600200
P12302	N_TM	N_TL_TAT	10.1074/jbc.M510600200
Q00434	N_TM	N_TL_TAT	10.1074/jbc.M510600200
Q42029	N_TL	N_TL_TAT	10.1074/jbc.M510600200
Q7DM39	N_TM	N_TL_TAT	10.1074/jbc.M510600200
P18212	N_TM	N_TL_TAT	10.1074/jbc.M510600200
Q04127	N_TM	N_TL_TAT	10.1074/jbc.M510600200
P12852	N_TM	N_TL_TAT	10.1074/jbc.M510600200
O22591	N_TM	N_TL_TAT	10.1074/jbc.M510600200
P83646	N_TM	N_TL_TAT	10.1074/jbc.M510600200
Q0D5P8	N_TM	N_TL_TAT	10.1074/jbc.M510600200
P12301	N_TM	N_TL_TAT	10.1074/jbc.M510600200
Q41643	N_TM	N_TL_TAT	10.1074/jbc.M510600200
Q9XFT3	N_TL-p	N_TL_TAT	10.1074/jbc.M510600200
Q41048	N_TM	N_TL_TAT	10.1074/jbc.M510600200
Q41932	N_TL-p	N_TL_TAT	10.1074/jbc.M510600200
Q9ZQS5	N_TL-p	N_TL_TAT	10.1186/1471-2164-11-366
Q7XY82	N_TL-p	N_TL_TAT	10.1186/1471-2164-11-366
Q00GL7	N_TL-p	N_TL_TAT	10.1186/1471-2164-11-366
Q84XB6	N_TL-p	N_TL_TAT	10.1186/1471-2164-11-366
C0HJG3	N_TL-p	N_TL_TAT	10.1186/1471-2164-11-366
Q39195	N_TM	N_TL_TAT	10.1093/jxb/err444
P31336	N_TM	N_TL_TAT	10.1093/jxb/err444
B3EWI4	N_TM	N_TL_TAT	10.1093/jxb/err444
O22773	N_TL	N_TL_TAT	10.1105/tpc.010304
P82281	N_TL	N_TL_TAT	10.1105/tpc.010304
Q9THX6	N_TL	N_TL_TAT	10.1105/tpc.010304
A9LYB2	P_IM	P_IM	10.1093/emboj/16.22.6713
Q3V523	P_IM	P_IM	10.1093/emboj/16.22.6713
Q85FL0	P_IM	P_IM	10.1093/emboj/16.22.6713
A4QJC7	P_IM	P_IM	10.1093/emboj/16.22.6713
A4QJL1	P_IM	P_IM	10.1093/emboj/16.22.6713
A1EA20	P_IM	P_IM	10.1093/emboj/16.22.6713
Q70XZ1	P_IM	P_IM	10.1093/emboj/16.22.6713
A2T345	P_IM	P_IM	10.1093/emboj/16.22.6713
Q85AP4	P_IM	P_IM	10.1093/emboj/16.22.6713
A4QK30	P_IM	P_IM	10.1093/emboj/16.22.6713
P56783	P_IM	P_IM	10.1093/emboj/16.22.6713
Q8S8W5	P_IM	P_IM	10.1093/emboj/16.22.6713
A4QKB7	P_IM	P_IM	10.1093/emboj/16.22.6713
A6MM48	P_IM	P_IM	10.1093/emboj/16.22.6713
Q7YJW1	P_IM	P_IM	10.1093/emboj/16.22.6713
A4QKK4	P_IM	P_IM	10.1093/emboj/16.22.6713
B1A947	P_IM	P_IM	10.1093/emboj/16.22.6713
A8SEB5	P_IM	P_IM	10.1093/emboj/16.22.6713
Q8M9X3	P_IM	P_IM	10.1093/emboj/16.22.6713
Q1ACJ1	P_IM	P_IM	10.1093/emboj/16.22.6713
Q19V69	P_IM	P_IM	10.1093/emboj/16.22.6713
Q37050	P_IM	P_IM	10.1093/emboj/16.22.6713
A6MMD4	P_IM	P_IM	10.1093/emboj/16.22.6713
P56349	P_IM	P_IM	10.1093/emboj/16.22.6713
Q09MG6	P_IM	P_IM	10.1093/emboj/16.22.6713
A0A347	P_IM	P_IM	10.1093/emboj/16.22.6713
A4QKU3	P_IM	P_IM	10.1093/emboj/16.22.6713
B1VKB8	P_IM	P_IM	10.1093/emboj/16.22.6713
Q2QD77	P_IM	P_IM	10.1093/emboj/16.22.6713
Q9TM16	P_IM	P_IM	10.1093/emboj/16.22.6713
Q85FP7	P_IM	P_IM	10.1093/emboj/16.22.6713
A6H5J0	P_IM	P_IM	10.1093/emboj/16.22.6713
Q0G9V0	P_IM	P_IM	10.1093/emboj/16.22.6713
A6MML9	P_IM	P_IM	10.1093/emboj/16.22.6713
A4QL31	P_IM	P_IM	10.1093/emboj/16.22.6713
Q06GY5	P_IM	P_IM	10.1093/emboj/16.22.6713
Q49KY6	P_IM	P_IM	10.1093/emboj/16.22.6713
Q71E53	P_IM	P_IM	10.1093/emboj/16.22.6713
Q4FGG9	P_IM	P_IM	10.1093/emboj/16.22.6713
A0ZZ47	P_IM	P_IM	10.1093/emboj/16.22.6713
Q2L922	P_IM	P_IM	10.1093/emboj/16.22.6713
Q6B8P8	P_IM	P_IM	10.1093/emboj/16.22.6713
B2LMK5	P_IM	P_IM	10.1093/emboj/16.22.6713
O78470	P_IM	P_IM	10.1093/emboj/16.22.6713
Q1KXU7	P_IM	P_IM	10.1093/emboj/16.22.6713
A1E9K2	P_IM	P_IM	10.1093/emboj/16.22.6713
Q5SD38	P_IM	P_IM	10.1093/emboj/16.22.6713
A6MMV6	P_IM	P_IM	10.1093/emboj/16.22.6713
A7Y3F4	P_IM	P_IM	10.1093/emboj/16.22.6713
Q06RC0	P_IM	P_IM	10.1093/emboj/16.22.6713
Q332W6	P_IM	P_IM	10.1093/emboj/16.22.6713
A4QLB8	P_IM	P_IM	10.1093/emboj/16.22.6713
Q0G9K7	P_IM	P_IM	10.1093/emboj/16.22.6713
A4QLK6	P_IM	P_IM	10.1093/emboj/16.22.6713
A8Y9I1	P_IM	P_IM	10.1093/emboj/16.22.6713
P58155	P_IM	P_IM	10.1093/emboj/16.22.6713
P46641	P_IM	P_IM	10.1093/emboj/16.22.6713
B1NWG2	P_IM	P_IM	10.1093/emboj/16.22.6713
P12211	P_IM	P_IM	10.1093/emboj/16.22.6713
Q9MUN7	P_IM	P_IM	10.1093/emboj/16.22.6713
Q09X05	P_IM	P_IM	10.1093/emboj/16.22.6713
Q09FU9	P_IM	P_IM	10.1093/emboj/16.22.6713
A4QLU5	P_IM	P_IM	10.1093/emboj/16.22.6713
Q9TKZ2	P_IM	P_IM	10.1093/emboj/16.22.6713
Q3C1I9	P_IM	P_IM	10.1093/emboj/16.22.6713
Q33C21	P_IM	P_IM	10.1093/emboj/16.22.6713
A1XFW7	P_IM	P_IM	10.1093/emboj/16.22.6713
Q6EW41	P_IM	P_IM	10.1093/emboj/16.22.6713
B0Z4N8	P_IM	P_IM	10.1093/emboj/16.22.6713
B0Z4X2	P_IM	P_IM	10.1093/emboj/16.22.6713
Q9MTK9	P_IM	P_IM	10.1093/emboj/16.22.6713
B0Z556	P_IM	P_IM	10.1093/emboj/16.22.6713
B0Z5E0	P_IM	P_IM	10.1093/emboj/16.22.6713
A4QJU5	P_IM	P_IM	10.1093/emboj/16.22.6713
Q20EU1	P_IM	P_IM	10.1093/emboj/16.22.6713
Q6ENG1	P_IM	P_IM	10.1093/emboj/16.22.6713
P0C302	P_IM	P_IM	10.1093/emboj/16.22.6713
P0C303	P_IM	P_IM	10.1093/emboj/16.22.6713
P12212	P_IM	P_IM	10.1093/emboj/16.22.6713
Q68RZ4	P_IM	P_IM	10.1093/emboj/16.22.6713
P20150	P_IM	P_IM	10.1093/emboj/16.22.6713
Q06FL4	P_IM	P_IM	10.1093/emboj/16.22.6713
Q3BAM9	P_IM	P_IM	10.1093/emboj/16.22.6713
A4GGB8	P_IM	P_IM	10.1093/emboj/16.22.6713
Q6YXR1	P_IM	P_IM	10.1093/emboj/16.22.6713
A4QM32	P_IM	P_IM	10.1093/emboj/16.22.6713
P52764	P_IM	P_IM	10.1093/emboj/16.22.6713
Q06GP8	P_IM	P_IM	10.1093/emboj/16.22.6713
Q09G34	P_IM	P_IM	10.1093/emboj/16.22.6713
A6YG79	P_IM	P_IM	10.1093/emboj/16.22.6713
Q14FE5	P_IM	P_IM	10.1093/emboj/16.22.6713
A4GYS3	P_IM	P_IM	10.1093/emboj/16.22.6713
P51232	P_IM	P_IM	10.1093/emboj/16.22.6713
Q8WI08	P_IM	P_IM	10.1093/emboj/16.22.6713
Q1XDQ5	P_IM	P_IM	10.1093/emboj/16.22.6713
Q4FGG7	P_IM	P_IM	10.1093/emboj/16.22.6713
A6MVV9	P_IM	P_IM	10.1093/emboj/16.22.6713
Q6L388	P_IM	P_IM	10.1093/emboj/16.22.6713
Q6ENV2	P_IM	P_IM	10.1093/emboj/16.22.6713
Q2MIH5	P_IM	P_IM	10.1093/emboj/16.22.6713
Q2MI88	P_IM	P_IM	10.1093/emboj/16.22.6713
Q2VEG5	P_IM	P_IM	10.1093/emboj/16.22.6713
A1E9T6	P_IM	P_IM	10.1093/emboj/16.22.6713
P49160	P_IM	P_IM	10.1093/emboj/16.22.6713
Q9M3L4	P_IM	P_IM	10.1093/emboj/16.22.6713
Q32RT2	P_IM	P_IM	10.1093/emboj/16.22.6713
Q06SD7	P_IM	P_IM	10.1093/emboj/16.22.6713
Q1KVU2	P_IM	P_IM	10.1093/emboj/16.22.6713
P12213	P_IM	P_IM	10.1093/emboj/16.22.6713
Q3ZJ15	P_IM	P_IM	10.1093/emboj/16.22.6713
Q0ZJ08	P_IM	P_IM	10.1093/emboj/16.22.6713
B2Y1X1	P_IM	P_IM	10.1093/emboj/16.22.6713
P69373	P_IM	P_IM	10.1093/emboj/16.22.6713
Q32RG7	P_IM	P_IM	10.1093/emboj/16.22.6713
A9LYF8	P_IM	P_IM	10.1126/science.1229262
Q3V4X6	P_IM	P_IM	10.1126/science.1229262
Q85FG7	P_IM	P_IM	10.1126/science.1229262
A4QJH4	P_IM	P_IM	10.1126/science.1229262
A4QJQ8	P_IM	P_IM	10.1126/science.1229262
Q70XV6	P_IM	P_IM	10.1126/science.1229262
A4QK78	P_IM	P_IM	10.1126/science.1229262
P56785	P_IM	P_IM	10.1126/science.1229262
Q8S8U2	P_IM	P_IM	10.1126/science.1229262
A4QKG5	P_IM	P_IM	10.1126/science.1229262
A6MM95	P_IM	P_IM	10.1126/science.1229262
Q7YJS6	P_IM	P_IM	10.1126/science.1229262
A4QKQ3	P_IM	P_IM	10.1126/science.1229262
A8SEG5	P_IM	P_IM	10.1126/science.1229262
Q8M9T2	P_IM	P_IM	10.1126/science.1229262
A6MMG9	P_IM	P_IM	10.1126/science.1229262
Q09MB8	P_IM	P_IM	10.1126/science.1229262
A0A393	P_IM	P_IM	10.1126/science.1229262
A4QKZ2	P_IM	P_IM	10.1126/science.1229262
Q4VZL0	P_IM	P_IM	10.1126/science.1229262
A8W3G9	P_IM	P_IM	10.1126/science.1229262
A7M944	P_IM	P_IM	10.1126/science.1229262
A8W3M6	P_IM	P_IM	10.1126/science.1229262
A7M9B2	P_IM	P_IM	10.1126/science.1229262
Q0G9Q4	P_IM	P_IM	10.1126/science.1229262
A6MMQ5	P_IM	P_IM	10.1126/science.1229262
A4QL79	P_IM	P_IM	10.1126/science.1229262
Q06GT8	P_IM	P_IM	10.1126/science.1229262
Q49KU0	P_IM	P_IM	10.1126/science.1229262
A0ZZ93	P_IM	P_IM	10.1126/science.1229262
Q2L951	P_IM	P_IM	10.1126/science.1229262
Q1KXR1	P_IM	P_IM	10.1126/science.1229262
Q5SCY7	P_IM	P_IM	10.1126/science.1229262
A6MN03	P_IM	P_IM	10.1126/science.1229262
A7Y3K2	P_IM	P_IM	10.1126/science.1229262
Q06R72	P_IM	P_IM	10.1126/science.1229262
Q1KXH4	P_IM	P_IM	10.1126/science.1229262
A9L9E2	P_IM	P_IM	10.1126/science.1229262
A4QLG7	P_IM	P_IM	10.1126/science.1229262
Q0G9G1	P_IM	P_IM	10.1126/science.1229262
A4QLQ5	P_IM	P_IM	10.1126/science.1229262
Q9BBN6	P_IM	P_IM	10.1126/science.1229262
Q9MUM0	P_IM	P_IM	10.1126/science.1229262
Q09WW0	P_IM	P_IM	10.1126/science.1229262
Q09FQ2	P_IM	P_IM	10.1126/science.1229262
A4QLZ3	P_IM	P_IM	10.1126/science.1229262
Q3C1P6	P_IM	P_IM	10.1126/science.1229262
Q33BW4	P_IM	P_IM	10.1126/science.1229262
A1XG13	P_IM	P_IM	10.1126/science.1229262
Q6EVZ2	P_IM	P_IM	10.1126/science.1229262
Q9MTH5	P_IM	P_IM	10.1126/science.1229262
A4QJZ0	P_IM	P_IM	10.1126/science.1229262
Q68RU8	P_IM	P_IM	10.1126/science.1229262
Q06FP6	P_IM	P_IM	10.1126/science.1229262
A4GGF4	P_IM	P_IM	10.1126/science.1229262
Q6YXP5	P_IM	P_IM	10.1126/science.1229262
Q85WU2	P_IM	P_IM	10.1126/science.1229262
P41647	P_IM	P_IM	10.1126/science.1229262
Q09FY8	P_IM	P_IM	10.1126/science.1229262
Q14FA0	P_IM	P_IM	10.1126/science.1229262
A4GYX4	P_IM	P_IM	10.1126/science.1229262
Q8WHX1	P_IM	P_IM	10.1126/science.1229262
A1XGT3	P_IM	P_IM	10.1126/science.1229262
Q2WGD3	P_IM	P_IM	10.1126/science.1229262
Q2MIC9	P_IM	P_IM	10.1126/science.1229262
Q2MI42	P_IM	P_IM	10.1126/science.1229262
Q2VEC3	P_IM	P_IM	10.1126/science.1229262
Q2PMP0	P_IM	P_IM	10.1126/science.1229262
Q9M3J5	P_IM	P_IM	10.1126/science.1229262
Q32RZ9	P_IM	P_IM	10.1126/science.1229262
P12222	P_IM	P_IM	10.1126/science.1229262
Q0ZIW0	P_IM	P_IM	10.1126/science.1229262
Q32RK5	P_IM	P_IM	10.1126/science.1229262
Q85FL3	P_S	P_S	10.1371/journal.pone.0001994
A4QJC4	P_S	P_S	10.1371/journal.pone.0001994
A4QJK8	P_S	P_S	10.1371/journal.pone.0001994
Q70XZ4	P_S	P_S	10.1371/journal.pone.0001994
P28252	P_S	P_S	10.1371/journal.pone.0001994
Q31796	P_S	P_S	10.1371/journal.pone.0001994
A4QK27	P_S	P_S	10.1371/journal.pone.0001994
P56765	P_S	P_S	10.1371/journal.pone.0001994
Q8S8W7	P_S	P_S	10.1371/journal.pone.0001994
A4QKB4	P_S	P_S	10.1371/journal.pone.0001994
P48937	P_S	P_S	10.1371/journal.pone.0001994
A6MM45	P_S	P_S	10.1371/journal.pone.0001994
Q7YIX5	P_S	P_S	10.1371/journal.pone.0001994
A4QKK1	P_S	P_S	10.1371/journal.pone.0001994
B1A944	P_S	P_S	10.1371/journal.pone.0001994
A8SEB2	P_S	P_S	10.1371/journal.pone.0001994
A6MMD1	P_S	P_S	10.1371/journal.pone.0001994
P56293	P_S	P_S	10.1371/journal.pone.0001994
B5LMN4	P_S	P_S	10.1371/journal.pone.0001994
Q09MG9	P_S	P_S	10.1371/journal.pone.0001994
A0A344	P_S	P_S	10.1371/journal.pone.0001994
A4QKU0	P_S	P_S	10.1371/journal.pone.0001994
B1VKF0	P_S	P_S	10.1371/journal.pone.0001994
Q2QD80	P_S	P_S	10.1371/journal.pone.0001994
Q9TLW3	P_S	P_S	10.1371/journal.pone.0001994
Q0G9V3	P_S	P_S	10.1371/journal.pone.0001994
A6MML6	P_S	P_S	10.1371/journal.pone.0001994
A4QL28	P_S	P_S	10.1371/journal.pone.0001994
Q06GY8	P_S	P_S	10.1371/journal.pone.0001994
Q49KY9	P_S	P_S	10.1371/journal.pone.0001994
B2XWL4	P_S	P_S	10.1371/journal.pone.0001994
A0ZZ44	P_S	P_S	10.1371/journal.pone.0001994
Q2L915	P_S	P_S	10.1371/journal.pone.0001994
B2LMK2	P_S	P_S	10.1371/journal.pone.0001994
Q1KXV0	P_S	P_S	10.1371/journal.pone.0001994
A6MMV3	P_S	P_S	10.1371/journal.pone.0001994
A7Y3E9	P_S	P_S	10.1371/journal.pone.0001994
Q332W9	P_S	P_S	10.1371/journal.pone.0001994
A9L9A5	P_S	P_S	10.1371/journal.pone.0001994
A4QLB5	P_S	P_S	10.1371/journal.pone.0001994
Q0G9L0	P_S	P_S	10.1371/journal.pone.0001994
A4QLK3	P_S	P_S	10.1371/journal.pone.0001994
Q9BBS1	P_S	P_S	10.1371/journal.pone.0001994
P12217	P_S	P_S	10.1371/journal.pone.0001994
Q09X08	P_S	P_S	10.1371/journal.pone.0001994
Q09FV2	P_S	P_S	10.1371/journal.pone.0001994
A4QLU2	P_S	P_S	10.1371/journal.pone.0001994
Q3C1J3	P_S	P_S	10.1371/journal.pone.0001994
Q33C25	P_S	P_S	10.1371/journal.pone.0001994
A1XFW4	P_S	P_S	10.1371/journal.pone.0001994
Q6EW70	P_S	P_S	10.1371/journal.pone.0001994
Q9MTL3	P_S	P_S	10.1371/journal.pone.0001994
A4QJU2	P_S	P_S	10.1371/journal.pone.0001994
P0C2Y2	P_S	P_S	10.1371/journal.pone.0001994
P0C2Y3	P_S	P_S	10.1371/journal.pone.0001994
P0C2Y4	P_S	P_S	10.1371/journal.pone.0001994
Q68RZ7	P_S	P_S	10.1371/journal.pone.0001994
P18823	P_S-p-IM	P_S	10.1371/journal.pone.0001994
Q3BAN3	P_S	P_S	10.1371/journal.pone.0001994
Q00761	P_S	P_S	10.1371/journal.pone.0001994
O47039	P_S	P_S	10.1371/journal.pone.0001994
Q85X25	P_S	P_S	10.1371/journal.pone.0001994
P52769	P_S	P_S	10.1371/journal.pone.0001994
Q06GQ1	P_S	P_S	10.1371/journal.pone.0001994
Q09G37	P_S	P_S	10.1371/journal.pone.0001994
Q14FE8	P_S	P_S	10.1371/journal.pone.0001994
A4GYS0	P_S	P_S	10.1371/journal.pone.0001994
P51198	P_S	P_S	10.1371/journal.pone.0001994
Q1XDT9	P_S	P_S	10.1371/journal.pone.0001994
A1XGP7	P_S	P_S	10.1371/journal.pone.0001994
Q2MIH8	P_S	P_S	10.1371/journal.pone.0001994
Q2MI91	P_S	P_S	10.1371/journal.pone.0001994
Q2VEG8	P_S	P_S	10.1371/journal.pone.0001994
P49158	P_S	P_S	10.1371/journal.pone.0001994
Q9M3L7	P_S	P_S	10.1371/journal.pone.0001994
P12219	P_S	P_S	10.1371/journal.pone.0001994
Q0ZJ11	P_S	P_S	10.1371/journal.pone.0001994
Q3V509	P_S	P_S	10.1093/jxb/erx066
Q5QA83	P_S	P_S	10.1093/jxb/erx066
Q85FJ8	P_S	P_S	10.1093/jxb/erx066
A4QJE0	P_S	P_S	10.1093/jxb/erx066
A4QJM4	P_S	P_S	10.1093/jxb/erx066
A1EA33	P_S	P_S	10.1093/jxb/erx066
Q70XY2	P_S	P_S	10.1093/jxb/erx066
A2T358	P_S	P_S	10.1093/jxb/erx066
Q85BZ1	P_S	P_S	10.1093/jxb/erx066
A4QK43	P_S	P_S	10.1093/jxb/erx066
Q8S8W2	P_S	P_S	10.1093/jxb/erx066
A4QKD0	P_S	P_S	10.1093/jxb/erx066
Q06J25	P_S	P_S	10.1093/jxb/erx066
A6MM61	P_S	P_S	10.1093/jxb/erx066
Q7YJV2	P_S	P_S	10.1093/jxb/erx066
A4QKL7	P_S	P_S	10.1093/jxb/erx066
Q8M9Y9	P_S	P_S	10.1093/jxb/erx066
Q1ACH6	P_S	P_S	10.1093/jxb/erx066
Q19VC3	P_S	P_S	10.1093/jxb/erx066
A6MME7	P_S	P_S	10.1093/jxb/erx066
P56317	P_S	P_S	10.1093/jxb/erx066
Q09MF2	P_S	P_S	10.1093/jxb/erx066
A0A360	P_S	P_S	10.1093/jxb/erx066
A4QKV6	P_S	P_S	10.1093/jxb/erx066
Q2QD64	P_S	P_S	10.1093/jxb/erx066
A6H5K6	P_S	P_S	10.1093/jxb/erx066
Q0G9T7	P_S	P_S	10.1093/jxb/erx066
A6MMN2	P_S	P_S	10.1093/jxb/erx066
A4QL44	P_S	P_S	10.1093/jxb/erx066
Q06GX2	P_S	P_S	10.1093/jxb/erx066
Q49KX3	P_S	P_S	10.1093/jxb/erx066
A0ZZ60	P_S	P_S	10.1093/jxb/erx066
Q2L926	P_S	P_S	10.1093/jxb/erx066
Q1KXT4	P_S	P_S	10.1093/jxb/erx066
P48883	P_S	P_S	10.1093/jxb/erx066
Q5SD28	P_S	P_S	10.1093/jxb/erx066
A6MMW9	P_S	P_S	10.1093/jxb/erx066
Q332V2	P_S	P_S	10.1093/jxb/erx066
A4QLD1	P_S	P_S	10.1093/jxb/erx066
Q0G9J4	P_S	P_S	10.1093/jxb/erx066
A4QLL9	P_S	P_S	10.1093/jxb/erx066
Q9BBQ9	P_S	P_S	10.1093/jxb/erx066
P26567	P_S	P_S	10.1093/jxb/erx066
P12208	P_S	P_S	10.1093/jxb/erx066
Q9MUV8	P_S	P_S	10.1093/jxb/erx066
Q09WZ2	P_S	P_S	10.1093/jxb/erx066
Q09FT6	P_S	P_S	10.1093/jxb/erx066
A4QLV8	P_S	P_S	10.1093/jxb/erx066
Q9TL09	P_S	P_S	10.1093/jxb/erx066
Q3C1K4	P_S	P_S	10.1093/jxb/erx066
Q33C07	P_S	P_S	10.1093/jxb/erx066
A1XFY0	P_S	P_S	10.1093/jxb/erx066
Q6EW27	P_S	P_S	10.1093/jxb/erx066
Q9MTJ8	P_S	P_S	10.1093/jxb/erx066
A4QJV6	P_S	P_S	10.1093/jxb/erx066
Q20F17	P_S	P_S	10.1093/jxb/erx066
Q6ENE9	P_S	P_S	10.1093/jxb/erx066
P0C312	P_S	P_S	10.1093/jxb/erx066
P0C313	P_S	P_S	10.1093/jxb/erx066
P0C314	P_S	P_S	10.1093/jxb/erx066
Q0P3P4	P_S	P_S	10.1093/jxb/erx066
Q68RY2	P_S	P_S	10.1093/jxb/erx066
Q06FP3	P_S	P_S	10.1093/jxb/erx066
Q3BAL3	P_S	P_S	10.1093/jxb/erx066
A4GGD0	P_S	P_S	10.1093/jxb/erx066
Q6YXM7	P_S	P_S	10.1093/jxb/erx066
P36387	P_S	P_S	10.1093/jxb/erx066
Q85X43	P_S	P_S	10.1093/jxb/erx066
P41609	P_S	P_S	10.1093/jxb/erx066
Q06GN5	P_S	P_S	10.1093/jxb/erx066
Q09G21	P_S	P_S	10.1093/jxb/erx066
A6YG63	P_S	P_S	10.1093/jxb/erx066
Q14FD2	P_S	P_S	10.1093/jxb/erx066
A4GYT6	P_S	P_S	10.1093/jxb/erx066
Q8WHZ7	P_S	P_S	10.1093/jxb/erx066
A1XGR3	P_S	P_S	10.1093/jxb/erx066
Q6L377	P_S	P_S	10.1093/jxb/erx066
Q6ENT9	P_S	P_S	10.1093/jxb/erx066
Q2MIG3	P_S	P_S	10.1093/jxb/erx066
Q2MI76	P_S	P_S	10.1093/jxb/erx066
Q27S24	P_S	P_S	10.1093/jxb/erx066
A1E9U9	P_S	P_S	10.1093/jxb/erx066
Q2PMR0	P_S	P_S	10.1093/jxb/erx066
Q9M3K5	P_S	P_S	10.1093/jxb/erx066
Q32RU0	P_S	P_S	10.1093/jxb/erx066
P12210	P_S	P_S	10.1093/jxb/erx066
Q3ZJ12	P_S	P_S	10.1093/jxb/erx066
Q0ZIZ4	P_S	P_S	10.1093/jxb/erx066
P24064	P_S	P_S	10.1093/jxb/erx066
Q32RQ7	P_S	P_S	10.1093/jxb/erx066
P56772	P_S	P_S	10.1093/jxb/erx066
Q06434	P_S	P_S	10.1007/s00438-016-1275-z
O19906	P_S	P_S	10.1007/s00438-016-1275-z
P51375	P_S	P_S	10.1007/s00438-016-1275-z
Q1XDB2	P_S	P_S	10.1007/s00438-016-1275-z
O78453	P_S	P_S	10.1093/nar/gks613
Q9TL10	P_S	P_S	10.1093/nar/gks613
P51211	P_S	P_S	10.1093/nar/gks613
Q1XDS6	P_S	P_S	10.1093/nar/gks613
Q06461	P_S; P_TM	P_S	10.1016/j.cub.2004.11.049
O19911	P_S; P_TM	P_S	10.1016/j.cub.2004.11.049
Q85G35	P_S; P_TM	P_S	10.1016/j.cub.2004.11.049
Q01570	P_S; P_TM	P_S	10.1016/j.cub.2004.11.049
Q4G377	P_S; P_TM	P_S	10.1016/j.cub.2004.11.049
Q6B8L3	P_S; P_TM	P_S	10.1016/j.cub.2004.11.049
O78441	P_S; P_TM	P_S	10.1016/j.cub.2004.11.049
Q32743	P_S; P_TM	P_S	10.1016/j.cub.2004.11.049
A0T0G5	P_S; P_TM	P_S	10.1016/j.cub.2004.11.049
P51381	P_S; P_TM	P_S	10.1016/j.cub.2004.11.049
Q1XDA6	P_S; P_TM	P_S	10.1016/j.cub.2004.11.049
A6MVS6	P_S; P_TM	P_S	10.1016/j.cub.2004.11.049
A0T0V8	P_S; P_TM	P_S	10.1016/j.cub.2004.11.049
P49649	P_S; P_TM	P_S	10.1016/j.cub.2004.11.049
A9LYE4	P_S	-	10.1105/tpc.18.00357
Q3V4Z0	P_S	-	10.1105/tpc.18.00357
Q85B60	P_S	-	10.1105/tpc.18.00357
A4QJF8	P_S	-	10.1105/tpc.18.00357
A4QJP2	P_S	-	10.1105/tpc.18.00357
P61241	P_S	-	10.1105/tpc.18.00357
A2T308	P_S	-	10.1105/tpc.18.00357
Q859W7	P_S	-	10.1105/tpc.18.00357
A4QK61	P_S	-	10.1105/tpc.18.00357
P56786	P_S	-	10.1105/tpc.18.00357
A4QKE8	P_S	-	10.1105/tpc.18.00357
A6MM80	P_S	-	10.1105/tpc.18.00357
Q7Y667	P_S	-	10.1105/tpc.18.00357
A4QKN5	P_S	-	10.1105/tpc.18.00357
B1A978	P_S	-	10.1105/tpc.18.00357
A8SEE7	P_S	-	10.1105/tpc.18.00357
A6MMG6	P_S	-	10.1105/tpc.18.00357
Q09MB4	P_S	-	10.1105/tpc.18.00357
A0A379	P_S	-	10.1105/tpc.18.00357
Q2QD30	P_S	-	10.1105/tpc.18.00357
A6H5M5	P_S	-	10.1105/tpc.18.00357
Q0G9Q1	P_S	-	10.1105/tpc.18.00357
A6MMQ1	P_S	-	10.1105/tpc.18.00357
A4QL62	P_S	-	10.1105/tpc.18.00357
Q06GT4	P_S	-	10.1105/tpc.18.00357
Q49KT6	P_S	-	10.1105/tpc.18.00357
A0ZZ78	P_S	-	10.1105/tpc.18.00357
Q2L949	P_S	-	10.1105/tpc.18.00357
B2LMN7	P_S	-	10.1105/tpc.18.00357
Q1KXP6	P_S	-	10.1105/tpc.18.00357
Q5SCW3	P_S	-	10.1105/tpc.18.00357
A6MMY8	P_S	-	10.1105/tpc.18.00357
A7Y3J6	P_S	-	10.1105/tpc.18.00357
Q06R68	P_S	-	10.1105/tpc.18.00357
Q332R7	P_S	-	10.1105/tpc.18.00357
A9L9D9	P_S	-	10.1105/tpc.18.00357
A4QLE9	P_S	-	10.1105/tpc.18.00357
Q0G9F7	P_S	-	10.1105/tpc.18.00357
A4QLN7	P_S	-	10.1105/tpc.18.00357
Q9B1K6	P_S	-	10.1105/tpc.18.00357
B1NWJ3	P_S	-	10.1105/tpc.18.00357
P09975	P_S	-	10.1105/tpc.18.00357
Q09WV7	P_S	-	10.1105/tpc.18.00357
Q09FP8	P_S	-	10.1105/tpc.18.00357
A4QLX6	P_S	-	10.1105/tpc.18.00357
Q3C1N4	P_S	-	10.1105/tpc.18.00357
Q33BV3	P_S	-	10.1105/tpc.18.00357
A1XFZ9	P_S	-	10.1105/tpc.18.00357
Q6EVY7	P_S	-	10.1105/tpc.18.00357
B0Z4R9	P_S	-	10.1105/tpc.18.00357
B0Z503	P_S	-	10.1105/tpc.18.00357
Q9MEF2	P_S	-	10.1105/tpc.18.00357
B0Z587	P_S	-	10.1105/tpc.18.00357
B0Z5H1	P_S	-	10.1105/tpc.18.00357
A4QJX4	P_S	-	10.1105/tpc.18.00357
Q68RU4	P_S	-	10.1105/tpc.18.00357
Q32836	P_S	-	10.1105/tpc.18.00357
Q3BAH3	P_S	-	10.1105/tpc.18.00357
A4GGE1	P_S	-	10.1105/tpc.18.00357
P61243	P_S	-	10.1105/tpc.18.00357
Q85WV5	P_S	-	10.1105/tpc.18.00357
P41653	P_S	-	10.1105/tpc.18.00357
Q06GJ7	P_S	-	10.1105/tpc.18.00357
Q09FY5	P_S	-	10.1105/tpc.18.00357
Q14F97	P_S	-	10.1105/tpc.18.00357
A4GYV4	P_S	-	10.1105/tpc.18.00357
Q8WHW9	P_S	-	10.1105/tpc.18.00357
A1XGT0	P_S	-	10.1105/tpc.18.00357
Q589A6	P_S	-	10.1105/tpc.18.00357
Q2MIC5	P_S	-	10.1105/tpc.18.00357
P61242	P_S	-	10.1105/tpc.18.00357
Q27RY7	P_S	-	10.1105/tpc.18.00357
Q2PMM5	P_S	-	10.1105/tpc.18.00357
P08973	P_S	-	10.1105/tpc.18.00357
P09976	P_S	-	10.1105/tpc.18.00357
Q0ZIV6	P_S	-	10.1105/tpc.18.00357
Q8S8V2	P_S	-	10.1105/tpc.18.00357
A4QKX4	P_S	-	10.1105/tpc.18.00357
Q8S8U1	P_S	-	10.1105/tpc.18.00357
A4QKZ7	P_S	-	10.1105/tpc.18.00357
P28556	P_S-p-TM	P_S	10.1074/jbc.M701869200
Q9TLS8	P_S-p-TM	P_S	10.1074/jbc.M701869200
P00319	P_S-p-TM	P_S	10.1074/jbc.M701869200
P51261	P_S-p-TM	P_S	10.1074/jbc.M701869200
Q6UDP8	P_S-p-TM	P_S	10.1074/jbc.M701869200
P59857	P_S-p-TM	P_S	10.1074/jbc.M701869200
Q9TLW4	P_S-p-TM	P_S	10.1074/jbc.M701869200
P51195	P_S-p-TM	P_S	10.1074/jbc.M701869200
Q1XDU2	P_S-p-TM	P_S	10.1074/jbc.M701869200
P28561	P_S-p-TM	P_S	10.1016/j.bbabio.2005.04.001
Q9TLS6	P_S-p-TM	P_S	10.1016/j.bbabio.2005.04.001
P35911	P_S-p-TM	P_S	10.1016/j.bbabio.2005.04.001
P51263	P_S-p-TM	P_S	10.1016/j.bbabio.2005.04.001
Q1XDM4	P_S-p-TM	P_S	10.1016/j.bbabio.2005.04.001
P34812	P_S-p-TM	P_S	10.1074/jbc.M701869200
O19896	P_S-p-TM	P_S	10.1074/jbc.M701869200
P51215	P_S-p-TM	P_S	10.1074/jbc.M701869200
Q1XDS1	P_S-p-TM	P_S	10.1074/jbc.M701869200
A9LYH0	P_TM	P_S	10.1089/ars.2012.5044
Q3V549	P_TM	P_S	10.1089/ars.2012.5044
Q85FN4	P_TM	P_S	10.1089/ars.2012.5044
A4QJA0	P_TM	P_S	10.1089/ars.2012.5044
A4QJI4	P_TM	P_S	10.1089/ars.2012.5044
A1EA05	P_TM	P_S	10.1089/ars.2012.5044
Q70XV0	P_TM	P_S	10.1089/ars.2012.5044
A2T317	P_TM	P_S	10.1089/ars.2012.5044
Q85AU2	P_TM	P_S	10.1089/ars.2012.5044
Q02848	P_TM	P_S	10.1089/ars.2012.5044
A4QK03	P_TM	P_S	10.1089/ars.2012.5044
P56757	P_TM	P_S	10.1089/ars.2012.5044
Q8S8Y3	P_TM	P_S	10.1089/ars.2012.5044
A4QK90	P_TM	P_S	10.1089/ars.2012.5044
Q06J68	P_TM	P_S	10.1089/ars.2012.5044
A6MM21	P_TM	P_S	10.1089/ars.2012.5044
Q7YJY4	P_TM	P_S	10.1089/ars.2012.5044
A4QKH7	P_TM	P_S	10.1089/ars.2012.5044
B1A920	P_TM	P_S	10.1089/ars.2012.5044
A8SE59	P_TM	P_S	10.1089/ars.2012.5044
Q8MA05	P_TM	P_S	10.1089/ars.2012.5044
Q1ACM8	P_TM	P_S	10.1089/ars.2012.5044
Q19VA5	P_TM	P_S	10.1089/ars.2012.5044
P26526	P_TM	P_S	10.1089/ars.2012.5044
A6MMA7	P_TM	P_S	10.1089/ars.2012.5044
P56294	P_TM	P_S	10.1089/ars.2012.5044
Q09MJ3	P_TM	P_S	10.1089/ars.2012.5044
A0A320	P_TM	P_S	10.1089/ars.2012.5044
A4QKR6	P_TM	P_S	10.1089/ars.2012.5044
Q2QDA3	P_TM	P_S	10.1089/ars.2012.5044
Q9TM26	P_TM	P_S	10.1089/ars.2012.5044
Q85FQ8	P_TM	P_S	10.1089/ars.2012.5044
A6H5F1	P_TM	P_S	10.1089/ars.2012.5044
Q0G9X7	P_TM	P_S	10.1089/ars.2012.5044
A6MMJ2	P_TM	P_S	10.1089/ars.2012.5044
A4QL04	P_TM	P_S	10.1089/ars.2012.5044
Q06H12	P_TM	P_S	10.1089/ars.2012.5044
Q4G397	P_TM	P_S	10.1089/ars.2012.5044
Q49L13	P_TM	P_S	10.1089/ars.2012.5044
P30392	P_TM	P_S	10.1089/ars.2012.5044
P35009	P_TM	P_S	10.1089/ars.2012.5044
A6BM08	P_TM	P_S	10.1089/ars.2012.5044
A0ZZ20	P_TM	P_S	10.1089/ars.2012.5044
Q2L8Z1	P_TM	P_S	10.1089/ars.2012.5044
Q6B8Q8	P_TM	P_S	10.1089/ars.2012.5044
O78475	P_TM	P_S	10.1089/ars.2012.5044
Q1KXW5	P_TM	P_S	10.1089/ars.2012.5044
A1E9I8	P_TM	P_S	10.1089/ars.2012.5044
Q5SCX6	P_TM	P_S	10.1089/ars.2012.5044
A6MMS9	P_TM	P_S	10.1089/ars.2012.5044
A7Y3A4	P_TM	P_S	10.1089/ars.2012.5044
Q06RE6	P_TM	P_S	10.1089/ars.2012.5044
Q332Y4	P_TM	P_S	10.1089/ars.2012.5044
A9L981	P_TM	P_S	10.1089/ars.2012.5044
A4QL91	P_TM	P_S	10.1089/ars.2012.5044
Q0G9N4	P_TM	P_S	10.1089/ars.2012.5044
A4QLH9	P_TM	P_S	10.1089/ars.2012.5044
A8Y9G7	P_TM	P_S	10.1089/ars.2012.5044
Q9BBS3	P_TM	P_S	10.1089/ars.2012.5044
P05022	P_TM	P_S	10.1089/ars.2012.5044
B1NWD5	P_TM	P_S	10.1089/ars.2012.5044
P06283	P_TM	P_S	10.1089/ars.2012.5044
Q9MUT2	P_TM	P_S	10.1089/ars.2012.5044
Q09X32	P_TM	P_S	10.1089/ars.2012.5044
Q09FX6	P_TM	P_S	10.1089/ars.2012.5044
A4QLR8	P_TM	P_S	10.1089/ars.2012.5044
Q9TL16	P_TM	P_S	10.1089/ars.2012.5044
Q3C1H4	P_TM	P_S	10.1089/ars.2012.5044
Q33C53	P_TM	P_S	10.1089/ars.2012.5044
A1XFU0	P_TM	P_S	10.1089/ars.2012.5044
Q6EW63	P_TM	P_S	10.1089/ars.2012.5044
B0Z4N2	P_TM	P_S	10.1089/ars.2012.5044
B0Z4W6	P_TM	P_S	10.1089/ars.2012.5044
Q9MTL7	P_TM	P_S	10.1089/ars.2012.5044
B0Z550	P_TM	P_S	10.1089/ars.2012.5044
B0Z5D4	P_TM	P_S	10.1089/ars.2012.5044
A4QJR8	P_TM	P_S	10.1089/ars.2012.5044
Q20EV9	P_TM	P_S	10.1089/ars.2012.5044
Q6ENH7	P_TM	P_S	10.1089/ars.2012.5044
P0C2Z4	P_TM	P_S	10.1089/ars.2012.5044
P0C2Z5	P_TM	P_S	10.1089/ars.2012.5044
P0C2Z6	P_TM	P_S	10.1089/ars.2012.5044
Q0P3K5	P_TM	P_S	10.1089/ars.2012.5044
Q68S21	P_TM	P_S	10.1089/ars.2012.5044
P08215	P_TM	P_S	10.1089/ars.2012.5044
Q06FX6	P_TM	P_S	10.1089/ars.2012.5044
Q3BAQ7	P_TM	P_S	10.1089/ars.2012.5044
A0T0F1	P_TM	P_S	10.1089/ars.2012.5044
A4GGB2	P_TM	P_S	10.1089/ars.2012.5044
Q6YXK3	P_TM	P_S	10.1089/ars.2012.5044
Q85X67	P_TM	P_S	10.1089/ars.2012.5044
P41602	P_TM	P_S	10.1089/ars.2012.5044
Q06GS5	P_TM	P_S	10.1089/ars.2012.5044
Q09G61	P_TM	P_S	10.1089/ars.2012.5044
A6YG64	P_TM	P_S	10.1089/ars.2012.5044
Q14FH2	P_TM	P_S	10.1089/ars.2012.5044
A4GYP3	P_TM	P_S	10.1089/ars.2012.5044
P51242	P_TM	P_S	10.1089/ars.2012.5044
Q8WI30	P_TM	P_S	10.1089/ars.2012.5044
Q1XDP5	P_TM	P_S	10.1089/ars.2012.5044
A1XGM3	P_TM	P_S	10.1089/ars.2012.5044
A6MVW4	P_TM	P_S	10.1089/ars.2012.5044
Q6L3A1	P_TM	P_S	10.1089/ars.2012.5044
Q6ENW6	P_TM	P_S	10.1089/ars.2012.5044
Q2WGJ0	P_TM	P_S	10.1089/ars.2012.5044
Q589B3	P_TM	P_S	10.1089/ars.2012.5044
Q2MIK2	P_TM	P_S	10.1089/ars.2012.5044
Q2MIB5	P_TM	P_S	10.1089/ars.2012.5044
Q27S65	P_TM	P_S	10.1089/ars.2012.5044
A1E9S1	P_TM	P_S	10.1089/ars.2012.5044
Q2PMS8	P_TM	P_S	10.1089/ars.2012.5044
P06450	P_TM	P_S	10.1089/ars.2012.5044
Q32RS8	P_TM	P_S	10.1089/ars.2012.5044
Q06SI2	P_TM	P_S	10.1089/ars.2012.5044
Q1KVU0	P_TM	P_S	10.1089/ars.2012.5044
A0T0P4	P_TM	P_S	10.1089/ars.2012.5044
P00823	P_TM	P_S	10.1089/ars.2012.5044
Q00820	P_TM	P_S	10.1089/ars.2012.5044
Q3ZJ00	P_TM	P_S	10.1089/ars.2012.5044
Q0ZJ35	P_TM	P_S	10.1089/ars.2012.5044
B2Y1W2	P_TM	P_S	10.1089/ars.2012.5044
P12112	P_TM	P_S	10.1089/ars.2012.5044
Q32RL1	P_TM	P_S	10.1089/ars.2012.5044
Q3V527	P_TM	P_S	10.1089/ars.2012.5044
Q7HDI4	P_TM	P_S	10.1089/ars.2012.5044
O03062	P_TM	P_S	10.1089/ars.2012.5044
P62626	P_TM	P_S	10.1089/ars.2012.5044
P62614	P_TM	P_S	10.1089/ars.2012.5044
A4QJC2	P_TM	P_S	10.1089/ars.2012.5044
A4QJK6	P_TM	P_S	10.1089/ars.2012.5044
Q95DR6	P_TM	P_S	10.1089/ars.2012.5044
A1EA15	P_TM	P_S	10.1089/ars.2012.5044
Q9TMQ4	P_TM	P_S	10.1089/ars.2012.5044
Q70XZ6	P_TM	P_S	10.1089/ars.2012.5044
A2T340	P_TM	P_S	10.1089/ars.2012.5044
P28250	P_TM	P_S	10.1089/ars.2012.5044
Q31794	P_TM	P_S	10.1089/ars.2012.5044
A4QK25	P_TM	P_S	10.1089/ars.2012.5044
P19366	P_TM	P_S	10.1089/ars.2012.5044
Q9MRV8	P_TM	P_S	10.1089/ars.2012.5044
O98766	P_TM	P_S	10.1089/ars.2012.5044
Q95AF8	P_TM	P_S	10.1089/ars.2012.5044
Q8S8W8	P_TM	P_S	10.1089/ars.2012.5044
Q7HHX1	P_TM	P_S	10.1089/ars.2012.5044
Q85V24	P_TM	P_S	10.1089/ars.2012.5044
A4QKB2	P_TM	P_S	10.1089/ars.2012.5044
Q9TMV0	P_TM	P_S	10.1089/ars.2012.5044
Q4PLI6	P_TM	P_S	10.1089/ars.2012.5044
Q06J29	P_TM	P_S	10.1089/ars.2012.5044
Q85V57	P_TM	P_S	10.1089/ars.2012.5044
Q9MS49	P_TM	P_S	10.1089/ars.2012.5044
Q9MRR9	P_TM	P_S	10.1089/ars.2012.5044
Q85V27	P_TM	P_S	10.1089/ars.2012.5044
A6MM43	P_TM	P_S	10.1089/ars.2012.5044
Q7YJW5	P_TM	P_S	10.1089/ars.2012.5044
Q9MRQ5	P_TM	P_S	10.1089/ars.2012.5044
Q8MBM4	P_TM	P_S	10.1089/ars.2012.5044
Q9MU82	P_TM	P_S	10.1089/ars.2012.5044
Q9MRM0	P_TM	P_S	10.1089/ars.2012.5044
A4QKJ9	P_TM	P_S	10.1089/ars.2012.5044
Q9MU81	P_TM	P_S	10.1089/ars.2012.5044
B1A942	P_TM	P_S	10.1089/ars.2012.5044
Q6QBP2	P_TM	P_S	10.1089/ars.2012.5044
A8SEB0	P_TM	P_S	10.1089/ars.2012.5044
Q8SLY2	P_TM	P_S	10.1089/ars.2012.5044
Q9BA96	P_TM	P_S	10.1089/ars.2012.5044
Q9MU80	P_TM	P_S	10.1089/ars.2012.5044
Q1ACK1	P_TM	P_S	10.1089/ars.2012.5044
Q19V65	P_TM	P_S	10.1089/ars.2012.5044
P06541	P_TM	P_S	10.1089/ars.2012.5044
A6MMC9	P_TM	P_S	10.1089/ars.2012.5044
P32978	P_TM	P_S	10.1089/ars.2012.5044
Q9MRR1	P_TM	P_S	10.1089/ars.2012.5044
Q09MH1	P_TM	P_S	10.1089/ars.2012.5044
Q7HHW4	P_TM	P_S	10.1089/ars.2012.5044
A0A342	P_TM	P_S	10.1089/ars.2012.5044
Q8MBM3	P_TM	P_S	10.1089/ars.2012.5044
Q9TMU1	P_TM	P_S	10.1089/ars.2012.5044
Q8MBK3	P_TM	P_S	10.1089/ars.2012.5044
A4QKT8	P_TM	P_S	10.1089/ars.2012.5044
Q4VZI5	P_TM	P_S	10.1089/ars.2012.5044
Q9TM41	P_TM	P_S	10.1089/ars.2012.5044
Q85FT2	P_TM	P_S	10.1089/ars.2012.5044
A6H5I4	P_TM	P_S	10.1089/ars.2012.5044
Q0G9V5	P_TM	P_S	10.1089/ars.2012.5044
P30158	P_TM	P_S	10.1089/ars.2012.5044
A6MML4	P_TM	P_S	10.1089/ars.2012.5044
A4QL26	P_TM	P_S	10.1089/ars.2012.5044
Q06GZ0	P_TM	P_S	10.1089/ars.2012.5044
Q9BA69	P_TM	P_S	10.1089/ars.2012.5044
Q4G3C8	P_TM	P_S	10.1089/ars.2012.5044
Q85V44	P_TM	P_S	10.1089/ars.2012.5044
Q49KZ1	P_TM	P_S	10.1089/ars.2012.5044
Q85V45	P_TM	P_S	10.1089/ars.2012.5044
P31476	P_TM	P_S	10.1089/ars.2012.5044
Q2PQH4	P_TM	P_S	10.1089/ars.2012.5044
Q9MRI8	P_TM	P_S	10.1089/ars.2012.5044
Q08807	P_TM	P_S	10.1089/ars.2012.5044
A6BM09	P_TM	P_S	10.1089/ars.2012.5044
A0ZZ42	P_TM	P_S	10.1089/ars.2012.5044
Q2L917	P_TM	P_S	10.1089/ars.2012.5044
Q6B8S4	P_TM	P_S	10.1089/ars.2012.5044
O78491	P_TM	P_S	10.1089/ars.2012.5044
Q1KXV2	P_TM	P_S	10.1089/ars.2012.5044
P00828	P_TM	P_S	10.1089/ars.2012.5044
Q5SCV8	P_TM	P_S	10.1089/ars.2012.5044
Q85V26	P_TM	P_S	10.1089/ars.2012.5044
Q85V28	P_TM	P_S	10.1089/ars.2012.5044
Q9BA84	P_TM	P_S	10.1089/ars.2012.5044
Q7HHY5	P_TM	P_S	10.1089/ars.2012.5044
Q9MRF3	P_TM	P_S	10.1089/ars.2012.5044
A6MMV1	P_TM	P_S	10.1089/ars.2012.5044
Q8MBQ1	P_TM	P_S	10.1089/ars.2012.5044
P07137	P_TM	P_S	10.1089/ars.2012.5044
Q8MBQ4	P_TM	P_S	10.1089/ars.2012.5044
Q7H8L9	P_TM	P_S	10.1089/ars.2012.5044
A7Y3E6	P_TM	P_S	10.1089/ars.2012.5044
Q8MBQ3	P_TM	P_S	10.1089/ars.2012.5044
Q7H8M1	P_TM	P_S	10.1089/ars.2012.5044
Q8MBQ2	P_TM	P_S	10.1089/ars.2012.5044
Q06RC2	P_TM	P_S	10.1089/ars.2012.5044
Q85V35	P_TM	P_S	10.1089/ars.2012.5044
Q332X1	P_TM	P_S	10.1089/ars.2012.5044
A9L9A3	P_TM	P_S	10.1089/ars.2012.5044
A4QLB3	P_TM	P_S	10.1089/ars.2012.5044
Q7HHY7	P_TM	P_S	10.1089/ars.2012.5044
Q9MU43	P_TM	P_S	10.1089/ars.2012.5044
A4QLK1	P_TM	P_S	10.1089/ars.2012.5044
A8Y9H7	P_TM	P_S	10.1089/ars.2012.5044
Q9BBU0	P_TM	P_S	10.1089/ars.2012.5044
Q9MU41	P_TM	P_S	10.1089/ars.2012.5044
P00827	P_TM	P_S	10.1089/ars.2012.5044
B1NWF7	P_TM	P_S	10.1089/ars.2012.5044
P06284	P_TM	P_S	10.1089/ars.2012.5044
Q9TKI7	P_TM	P_S	10.1089/ars.2012.5044
Q9MUT5	P_TM	P_S	10.1089/ars.2012.5044
Q8MBF7	P_TM	P_S	10.1089/ars.2012.5044
Q09X10	P_TM	P_S	10.1089/ars.2012.5044
Q9MU30	P_TM	P_S	10.1089/ars.2012.5044
Q09FV4	P_TM	P_S	10.1089/ars.2012.5044
A4QLU0	P_TM	P_S	10.1089/ars.2012.5044
Q9TL34	P_TM	P_S	10.1089/ars.2012.5044
P69369	P_TM	P_S	10.1089/ars.2012.5044
P69370	P_TM	P_S	10.1089/ars.2012.5044
P26530	P_TM	P_S	10.1089/ars.2012.5044
P26531	P_TM	P_S	10.1089/ars.2012.5044
Q3C1J5	P_TM	P_S	10.1089/ars.2012.5044
Q33C27	P_TM	P_S	10.1089/ars.2012.5044
Q6EW72	P_TM	P_S	10.1089/ars.2012.5044
Q9MU26	P_TM	P_S	10.1089/ars.2012.5044
Q9BA85	P_TM	P_S	10.1089/ars.2012.5044
Q40612	P_TM	P_S	10.1089/ars.2012.5044
B0Z4L0	P_TM	P_S	10.1089/ars.2012.5044
B0Z4U4	P_TM	P_S	10.1089/ars.2012.5044
Q9MTP7	P_TM	P_S	10.1089/ars.2012.5044
B0Z528	P_TM	P_S	10.1089/ars.2012.5044
B0Z5B2	P_TM	P_S	10.1089/ars.2012.5044
A4QJU0	P_TM	P_S	10.1089/ars.2012.5044
Q20EW8	P_TM	P_S	10.1089/ars.2012.5044
Q6ENG7	P_TM	P_S	10.1089/ars.2012.5044
P0C2Z7	P_TM	P_S	10.1089/ars.2012.5044
P0C2Z8	P_TM	P_S	10.1089/ars.2012.5044
P12085	P_TM	P_S	10.1089/ars.2012.5044
Q0P3P2	P_TM	P_S	10.1089/ars.2012.5044
Q68RZ9	P_TM	P_S	10.1089/ars.2012.5044
P05037	P_TM	P_S	10.1089/ars.2012.5044
Q06FV3	P_TM	P_S	10.1089/ars.2012.5044
Q3BAN5	P_TM	P_S	10.1089/ars.2012.5044
A0T0D2	P_TM	P_S	10.1089/ars.2012.5044
A4GG90	P_TM	P_S	10.1089/ars.2012.5044
Q9BA86	P_TM	P_S	10.1089/ars.2012.5044
Q95AD7	P_TM	P_S	10.1089/ars.2012.5044
P80658	P_TM	P_S	10.1089/ars.2012.5044
O47037	P_TM	P_S	10.1089/ars.2012.5044
Q85X24	P_TM	P_S	10.1089/ars.2012.5044
P41622	P_TM	P_S	10.1089/ars.2012.5044
Q06GQ3	P_TM	P_S	10.1089/ars.2012.5044
Q09G39	P_TM	P_S	10.1089/ars.2012.5044
A6YGB6	P_TM	P_S	10.1089/ars.2012.5044
Q14FF0	P_TM	P_S	10.1089/ars.2012.5044
Q95FL8	P_TM	P_S	10.1089/ars.2012.5044
A4GYR7	P_TM	P_S	10.1089/ars.2012.5044
P51259	P_TM	P_S	10.1089/ars.2012.5044
Q85V50	P_TM	P_S	10.1089/ars.2012.5044
O03081	P_TM	P_S	10.1089/ars.2012.5044
O03079	P_TM	P_S	10.1089/ars.2012.5044
P26532	P_TM	P_S	10.1089/ars.2012.5044
Q1XDM8	P_TM	P_S	10.1089/ars.2012.5044
Q9MTG8	P_TM	P_S	10.1089/ars.2012.5044
A6MVY0	P_TM	P_S	10.1089/ars.2012.5044
Q7HHX4	P_TM	P_S	10.1089/ars.2012.5044
Q6L392	P_TM	P_S	10.1089/ars.2012.5044
Q6ENV6	P_TM	P_S	10.1089/ars.2012.5044
Q7HHY4	P_TM	P_S	10.1089/ars.2012.5044
Q9MTY2	P_TM	P_S	10.1089/ars.2012.5044
Q9MTX9	P_TM	P_S	10.1089/ars.2012.5044
Q85V31	P_TM	P_S	10.1089/ars.2012.5044
Q85V29	P_TM	P_S	10.1089/ars.2012.5044
Q2MII0	P_TM	P_S	10.1089/ars.2012.5044
Q2MI93	P_TM	P_S	10.1089/ars.2012.5044
Q2VEH0	P_TM	P_S	10.1089/ars.2012.5044
A1E9T1	P_TM	P_S	10.1089/ars.2012.5044
Q2PMV0	P_TM	P_S	10.1089/ars.2012.5044
P00825	P_TM	P_S	10.1089/ars.2012.5044
Q32RY8	P_TM	P_S	10.1089/ars.2012.5044
Q06SG7	P_TM	P_S	10.1089/ars.2012.5044
Q1KVT0	P_TM	P_S	10.1089/ars.2012.5044
A0T0R6	P_TM	P_S	10.1089/ars.2012.5044
P00826	P_TM	P_S	10.1089/ars.2012.5044
Q9BA92	P_TM	P_S	10.1089/ars.2012.5044
P49647	P_TM	P_S	10.1089/ars.2012.5044
Q9XQX2	P_TM	P_S	10.1089/ars.2012.5044
Q3ZJ68	P_TM	P_S	10.1089/ars.2012.5044
Q0ZJ13	P_TM	P_S	10.1089/ars.2012.5044
P20858	P_TM	P_S	10.1089/ars.2012.5044
Q95AD6	P_TM	P_S	10.1089/ars.2012.5044
Q32RI0	P_TM	P_S	10.1089/ars.2012.5044
Q02849	P_TM	P_S	10.1089/ars.2012.5044
Q9TM27	P_TM	P_S	10.1089/ars.2012.5044
Q85FQ9	P_TM	P_S	10.1089/ars.2012.5044
Q4G398	P_TM	P_S	10.1089/ars.2012.5044
P35010	P_TM	P_S	10.1089/ars.2012.5044
Q6B8Q9	P_TM	P_S	10.1089/ars.2012.5044
O78476	P_TM	P_S	10.1089/ars.2012.5044
B2XT89	P_TM	P_S	10.1089/ars.2012.5044
B2XTP5	P_TM	P_S	10.1089/ars.2012.5044
Q40610	P_TM	P_S	10.1089/ars.2012.5044
A0T0F0	P_TM	P_S	10.1089/ars.2012.5044
P51243	P_TM	P_S	10.1089/ars.2012.5044
Q1XDP4	P_TM	P_S	10.1089/ars.2012.5044
A6MVW5	P_TM	P_S	10.1089/ars.2012.5044
Q07300	N_TM	N_S	10.1089/ars.2012.5044
P11402	N_TM	N_S	10.1089/ars.2012.5044
A0T0P3	P_TM	P_S	10.1089/ars.2012.5044
P32980	N_TM	N_S	10.1089/ars.2012.5044
Q00821	P_TM	P_S	10.1089/ars.2012.5044
B7T1R7	P_TM	P_S	10.1089/ars.2012.5044
Q85FL4	P_TM	P_S	10.1089/ars.2012.5044
P69445	P_TM	P_S	10.1089/ars.2012.5044
P69446	P_TM	P_S	10.1089/ars.2012.5044
A1EA14	P_TM	P_S	10.1089/ars.2012.5044
Q70XZ7	P_TM	P_S	10.1089/ars.2012.5044
Q31793	P_TM	P_S	10.1089/ars.2012.5044
P09468	P_TM	P_S	10.1089/ars.2012.5044
Q8S8W9	P_TM	P_S	10.1089/ars.2012.5044
Q06J28	P_TM	P_S	10.1089/ars.2012.5044
Q7YJW6	P_TM	P_S	10.1089/ars.2012.5044
Q8M9X7	P_TM	P_S	10.1089/ars.2012.5044
Q1ACK2	P_TM	P_S	10.1089/ars.2012.5044
P07891	P_TM	P_S	10.1089/ars.2012.5044
P32979	P_TM	P_S	10.1089/ars.2012.5044
Q09MH2	P_TM	P_S	10.1089/ars.2012.5044
A0A341	P_TM	P_S	10.1089/ars.2012.5044
Q4VZG9	P_TM	P_S	10.1089/ars.2012.5044
Q9TM40	P_TM	P_S	10.1089/ars.2012.5044
Q85FT3	P_TM	P_S	10.1089/ars.2012.5044
Q0G9V6	P_TM	P_S	10.1089/ars.2012.5044
P30159	P_TM	P_S	10.1089/ars.2012.5044
Q06GZ1	P_TM	P_S	10.1089/ars.2012.5044
Q4G3C9	P_TM	P_S	10.1089/ars.2012.5044
Q49KZ2	P_TM	P_S	10.1089/ars.2012.5044
P31477	P_TM	P_S	10.1089/ars.2012.5044
Q08808	P_TM	P_S	10.1089/ars.2012.5044
A0ZZ41	P_TM	P_S	10.1089/ars.2012.5044
Q2L911	P_TM	P_S	10.1089/ars.2012.5044
Q6B8S5	P_TM	P_S	10.1089/ars.2012.5044
O78492	P_TM	P_S	10.1089/ars.2012.5044
Q1KXV3	P_TM	P_S	10.1089/ars.2012.5044
P69444	P_TM	P_S	10.1089/ars.2012.5044
Q5SD05	P_TM	P_S	10.1089/ars.2012.5044
P07138	P_TM	P_S	10.1089/ars.2012.5044
Q06RC3	P_TM	P_S	10.1089/ars.2012.5044
Q332X2	P_TM	P_S	10.1089/ars.2012.5044
Q0G9L3	P_TM	P_S	10.1089/ars.2012.5044
Q9BBT9	P_TM	P_S	10.1089/ars.2012.5044
P00835	P_TM	P_S	10.1089/ars.2012.5044
P06285	P_TM	P_S	10.1089/ars.2012.5044
Q9TKI6	P_TM	P_S	10.1089/ars.2012.5044
Q9MUT4	P_TM	P_S	10.1089/ars.2012.5044
Q09X11	P_TM	P_S	10.1089/ars.2012.5044
Q9TL33	P_TM	P_S	10.1089/ars.2012.5044
Q3C1J6	P_TM	P_S	10.1089/ars.2012.5044
Q33C28	P_TM	P_S	10.1089/ars.2012.5044
Q6EW73	P_TM	P_S	10.1089/ars.2012.5044
Q9MTP6	P_TM	P_S	10.1089/ars.2012.5044
Q20EW9	P_TM	P_S	10.1089/ars.2012.5044
Q6ENG8	P_TM	P_S	10.1089/ars.2012.5044
P0C2Z1	P_TM	P_S	10.1089/ars.2012.5044
P0C2Z2	P_TM	P_S	10.1089/ars.2012.5044
P0C2Z3	P_TM	P_S	10.1089/ars.2012.5044
Q0P3P3	P_TM	P_S	10.1089/ars.2012.5044
Q68S00	P_TM	P_S	10.1089/ars.2012.5044
P05039	P_TM	P_S	10.1089/ars.2012.5044
Q06FV4	P_TM	P_S	10.1089/ars.2012.5044
Q3BAN6	P_TM	P_S	10.1089/ars.2012.5044
A0T0D1	P_TM	P_S	10.1089/ars.2012.5044
O47036	P_TM	P_S	10.1089/ars.2012.5044
Q85X21	P_TM	P_S	10.1089/ars.2012.5044
P41623	P_TM	P_S	10.1089/ars.2012.5044
Q06GQ4	P_TM	P_S	10.1089/ars.2012.5044
Q14FF1	P_TM	P_S	10.1089/ars.2012.5044
P51260	P_TM	P_S	10.1089/ars.2012.5044
Q8WI12	P_TM	P_S	10.1089/ars.2012.5044
P26534	P_TM	P_S	10.1089/ars.2012.5044
Q1XDM7	P_TM	P_S	10.1089/ars.2012.5044
Q6L393	P_TM	P_S	10.1089/ars.2012.5044
Q6ENV7	P_TM	P_S	10.1089/ars.2012.5044
Q2MII1	P_TM	P_S	10.1089/ars.2012.5044
Q2MI94	P_TM	P_S	10.1089/ars.2012.5044
Q27S44	P_TM	P_S	10.1089/ars.2012.5044
A1E9T0	P_TM	P_S	10.1089/ars.2012.5044
Q2PMU9	P_TM	P_S	10.1089/ars.2012.5044
P00833	P_TM	P_S	10.1089/ars.2012.5044
Q32RY9	P_TM	P_S	10.1089/ars.2012.5044
Q06SF3	P_TM	P_S	10.1089/ars.2012.5044
Q1KVW5	P_TM	P_S	10.1089/ars.2012.5044
A0T0R7	P_TM	P_S	10.1089/ars.2012.5044
[truncated: 5,294 more rows]
